# Supplementary material for: Metagenomic analysis of formalin-fixed paraffin-embedded tumor and normal mucosa reveals differences in the microbiome of colorectal cancer patients
Source: Sci Rep. 2021 Jan 11;11:391. doi: 10.1038/s41598-020-79874-y (PMC7801721; doi:10.1038/s41598-020-79874-y)
Supplement: Supplementary file 2 — Supplementary Tables. [file 41598_2020_79874_MOESM2_ESM.xlsx]

## Sheet: Supplementary information
	Supplementary information
	Metagenomic analysis of formalin-fixed paraffin-embedded tumor and normal mucosa reveals differences in the microbiome of colorectal cancer patients
	Gabriela Debesa-Tur, Vicente Pérez-Brocal, Susana Ruiz-Ruiz, Adela Castillejo, Amparo Latorre, José Luis Soto and Andrés Moya

## Sheet: Table S1 Number of reads
Supplementary Table S1. Number of reads per sample at different steps of computational analysis.
SAMPLE	INITIAL	CLEANED	NOT_HUMAN	TAXONOMY	KEGG_FUNCTION
930900NT	2092284	1565391	2513	108	0
930900TT	3022789	2178106	30041	8126	4236
930902NT	5748862	4252914	20117	1363	1021
930902TT	5720702	3986074	5563	580	560
930903NT	2775993	2262756	14446	3931	1940
930903TT	370638	267171	3426	1111	0
930904NT	2170293	1882939	2417	281	181
930904TT	2040843	1760398	1461	17	0
930905NT	4944985	4457069	6737	817	0
930905TT	2275709	1729328	43028	14952	6842
930906NT	2235498	1899226	3993	265	0
930906TT	1658929	1349618	37421	10140	5081
930907NT	1871708	1471716	2625	23	0
930907TT	5228117	4342284	6209	156	0
930908NT	3688775	3000936	6057	220	0
930908TT	2289005	1869882	3731	63	0
930909NT	5336508	4176320	41186	4163	5681
930909TT	8126581	5335243	39200	2712	3682
930910NT	6668579	4847830	18696	1441	1953
930910TT	3496741	2520488	6339	405	450
930911NT	4166265	2798091	18086	1801	2430
930911TT	3286870	2225802	8326	726	962
930912NT	3185971	1269980	2073	109	0
930912TT	2573568	969908	1731	52	62
930913NT	2461610	1918321	4255	224	197
930913TT	2744833	2155717	11603	1770	1228
930914NT	1825722	1396318	3677	191	165
930914TT	4589336	3421822	26547	4533	2648
930915NT	2773807	2242026	3579	209	0
930915TT	1894666	1502660	4025	718	458
930916NT	2532096	2004744	5083	835	0
930916TT	2883738	2329245	3525	148	0
930917NT	2365222	1944632	4900	926	0
930917TT	3775658	3035049	18750	3396	1925
930918NT	5931148	4574777	145147	36012	17468
930918TT	15605191	11546141	194203	38130	21880
930919NT	1562668	1241012	4093	304	385
930919TT	3932013	3176925	10912	1785	1142
930920NT	4140714	3214329	6750	181	0
930920TT	2017991	1663348	9701	1967	1289
930921NT	1707712	1343289	2268	83	0
930921TT	3042136	2447923	11677	2265	1463
930922NT	1183673	871775	2753	202	0
930922TT	2066907	1526183	5599	329	0
930923NT	3341830	1692291	4655	767	832
930923TT	17758133	15042962	70434	4052	3985
930924NT	6398610	4831604	11525	502	0
930924TT	4907777	2976657	8413	1913	1596
930925NT	4180922	2927688	63452	6916	7331
930925TT	4054788	2080112	6747	1681	1156
930926NT	3298350	2592811	12903	1591	1218
930926TT	1419425	1028949	19371	3901	2610
930927NT	2225067	1828237	10204	1995	0
930927TT	8653793	7215544	15406	3502	1809
930928NT	1501546	1277113	3376	473	0
930928TT	2319612	1971965	3532	259	251
930929NT	1931662	1648868	5302	1781	1022
930929TT	2460330	2129218	1757	158	0
930930NT	7485616	5050724	89775	12621	9938
930930TT	6362382	4512949	23285	3040	2673
930931NT	1628498	1329827	7916	1690	1060
930931TT	2170676	1720995	7322	1595	937
930932NT	12411441	9548606	134971	33109	9729
930932TT	5058490	2666890	8057	1527	1083
930933NT	1250972	1035468	4950	1465	653
930933TT	2018803	1632709	3381	567	360
930934NT	2300886	1975494	2694	43	0
930934TT	1842965	1517602	1974	127	0
930935NT	2083521	1565872	22128	4155	3008
930935TT	2229185	1701389	3325	103	127
930936NT	6736753	4755535	172141	73995	18652
930936TT	4956198	3225126	5937	1274	0
930937NT	0	0	0	0	0
930937TT	3332711	2751121	3377	122	130
930938NT	1961397	1463586	3884	275	0
930938TT	1219678	858518	2660	82	0
930939NT	7256428	5454640	14465	689	1164
930939TT	1844165	1369142	3212	201	324
930940NT	2412480	1830065	6907	999	776
930940TT	1244512	963662	2064	101	0
930941NT	3308475	2647975	13533	2046	1695
930941TT	1846308	1423028	3731	160	0
930942NT	1484934	1162206	4499	702	569
930942TT	2518669	2132384	2959	180	127
930943NT	4934008	3281653	15211	5096	3565
930943TT	5290179	3313011	10487	3557	1874
930944NT	1299004	1087920	2698	167	316
930944TT	3585784	3020462	3244	57	0
930945NT	4313373	3569174	4508	133	0
930945TT	3442811	2950745	3827	489	0
930946NT	1380	1062	6	0	0
930946TT	11990693	10137753	13307	187	307
930947NT	1495584	1205890	2176	143	0
930947TT	2041537	1683268	2839	248	0
930948NT	5433676	2729649	4041	270	0
930948TT	6197566	4010992	4683	393	325
930949NT	2839949	2381334	3381	141	0
930949TT	2016620	1691671	2221	47	55
Total	360313206	270579822	1663322	329057	166586

## Sheet: Table S2 RA taxa_phylum-genus
Supplementary Table S2. Relative abundance, at phylum at genus level, of the taxa identified globally in all samples, tissue, gender, tissue plus mutation, tumor location, type of tumor, grade of differentiation and stage (early I+II, vs. advanced III+IV), and for individual samples at phylum level, using the different 'normalization' approaches described in the main text, as well as the average …
Total									Tissue															Gender															Tissue-mutation
	200 paired-unpaired (n=69)	200 paired (n=54)	400 paired-unpaired (n=55)	400 paired (n=38)		mean	SD			200 paired-unpaired		200 paired		400 paired-unpaired		400 paired									200 paired-unpaired		200 paired		400 paired-unpaired		400 paired									200 paired-unpaired
										NT (n=36)	TT (n=33)	NT (n=27)	TT (n=27)	NT (n=27)	TT (n=28)	NT (n=19)	TT (n=19)		NT		TT				Male (n=38)	Female (n=31)	Male (n=30)	Female (n=24)	Male (n=28)	Female (n=27)	Male (n=18)	Female (n=20)		Male		Female				NT_MLH1 (n=13)	NT_MSH2 (n=13)	NT_MSH2, MSH6 (n=1)	NT_MSH6 (n=7)	NT_PMS2 (n=2)	TT_MLH1 (n=11)	TT_MSH2 (n=15)	TT_MSH2, MSH6 (n=1)	TT_MSH6 (n=5)	TT_PMS2 (n=1)
Phylum	%	%	%	%		%	%		Phylum	%	%	%	%	%	%	%	%		mean	SD	mean	SD		Phylum	%	%	%	%	%	%	%	%		mean	SD	mean	SD		Phylum	%	%	%	%	%	%	%	%	%	%
k__Bacteria; p__Actinobacteria	11.5713	11.6296	10.536	11.8355		11.3931	0.582523		k__Bacteria; p__Actinobacteria	12.2639	10.8788	11.4444	11.8148	11.2685	9.80357	9.85526	13.8158		11.208	1.00073	11.5782	1.70306		k__Bacteria; p__Actinobacteria	12.1974	10.871	11.9667	11.2083	11.6607	9.34259	14.125	9.775		12.4874	1.11362	10.2992	0.883803		k__Bacteria; p__Actinobacteria	8.73077	13.1154	24.5	14.6429	15.25	18.5909	5.9	20.5	5	20.5
p__Bacteroidetes	38.3649	38.8056	42.7774	41.8224		40.4426	2.18724		p__Bacteroidetes	34.9722	41.7576	33.1111	44.5	39.287	46.2679	37.8026	45.8421		36.2933	2.77561	44.5919	2.03418		p__Bacteroidetes	36.25	40.629	36.4167	41.7917	41.4107	44.3241	37.4583	45.75		37.8839	2.41122	43.1237	2.33353		p__Bacteroidetes	39.1538	39.8077	11	25.2143	22.5	35.5	48.9	10	47.6	6
p__Candidatus Melainabacteria	0.0429293	0.0151515	0.0226521	0.0263158		0.0267622	0.011737		p__Candidatus Melainabacteria	0.0555556	0.030303	0.030303	0	0.0185185	0.0267857	0.0263158	0.0263158		0.0326732	0.0160207	0.0208511	0.0140142		p__Candidatus Melainabacteria	0	0.0967742	0.0166667	0.0208333	0.0178571	0.0277778	0.0138889	0.0375		0.0121032	0.00823831	0.0457213	0.0347149		p__Candidatus Melainabacteria	0.0769231	0.0769231	0	0	0	0	0.0666667	0	0	0
p__Chlamydiae	0.0138889	0.0462963	0.0324074	0.0263158		0.0297271	0.0134686		p__Chlamydiae	0.0277778	0	0.0925926	0	0.0648148	0	0.0526316	0		0.0594542	0.0269372	0	0		p__Chlamydiae	0.0131579	0.016129	0.05	0.0416667	0	0.0648148	0	0.05		0.0157895	0.0236354	0.0431526	0.0204011		p__Chlamydiae	0	0.0769231	0	0	0	0	0	0	0	0
p__Deinococcus-Thermus	0.0277778	0.0555556	0.0319114	0.0197368		0.0337454	0.0153937		p__Deinococcus-Thermus	0.0555556	0	0.0740741	0.037037	0.037037	0.0267857	0.0263158	0.0131579		0.0482456	0.0210325	0.0192452	0.0161332		p__Deinococcus-Thermus	0.0263158	0.0322581	0.05	0.0625	0.0357143	0.0277778	0.0138889	0.025		0.0314797	0.0152429	0.036884	0.0173372		p__Deinococcus-Thermus	0	0	0	0.214286	0.25	0	0	0	0	0
p__Firmicutes	12.2386	10.3519	12.208	9.60526		11.1009	1.33143		p__Firmicutes	13.0833	11.3939	10.2037	10.5	13.1481	11.2679	10.2763	8.93421		11.6779	1.66078	10.524	1.13109		p__Firmicutes	12.2237	12.3387	10.0167	10.7708	12.4196	11.9537	9.66667	9.55		11.0817	1.44116	11.1533	1.25999		p__Firmicutes	12.3462	15.9231	4.5	12.5714	5.5	11	11.1	15	14.1	3
p__Fusobacteria	6.64457	4.63889	7.29927	3.90789		5.62266	1.60868		p__Fusobacteria	0.986111	12.303	0.87037	8.40741	1.00926	13.5893	1.25	6.56579		1.02894	0.159409	10.2164	3.28277		p__Fusobacteria	5.72368	7.22581	5.58333	3.45833	6.80357	8.0463	3.29167	4.4625		5.35056	1.4769	5.79823	2.18716		p__Fusobacteria	1.76923	0.653846	0.5	0.357143	0.5	9.95455	15.5	0	12.8	0
p__Proteobacteria	26.4426	29.1944	21.796	26.0329		25.8665	3.05527		p__Proteobacteria	31.4306	21.4545	35.6481	22.7407	26.8241	16.7679	29.5395	22.5263		30.8606	3.70964	20.8724	2.79358		p__Proteobacteria	28.8553	23.9677	30.7833	27.2083	22.2321	21.1574	28.3056	23.9875		27.5441	3.69723	24.0802	2.47313		p__Proteobacteria	30.1923	20.6538	58	43.6429	53.5	22.9545	16.4667	50	18.2	67.5
p__Spirochaetes	0.52904	0.462963	0.565146	0.440789		0.499485	0.0576306		p__Spirochaetes	0.194444	0.863636	0.185185	0.740741	0.148148	0.982143	0.289474	0.592105		0.204313	0.0601944	0.794656	0.167176		p__Spirochaetes	0.657895	0.33871	0.733333	0.125	0.776786	0.361111	0.805556	0.1125		0.743392	0.0642661	0.23433	0.133871		p__Spirochaetes	0.423077	0.115385	0	0	0	0.954545	1.16667	0	0.1	0
p__Synergistetes	0.0593434	0.0648148	0.0588624	0.0328947		0.0539789	0.014313		p__Synergistetes	0.0277778	0.0909091	0.0555556	0.0740741	0.0462963	0.0714286	0	0.0657895		0.0324074	0.0244977	0.0755503	0.0108064		p__Synergistetes	0.0657895	0.0483871	0.05	0.0833333	0.0625	0.0555556	0.0277778	0.0375		0.0515168	0.0172258	0.056194	0.0195565		p__Synergistetes	0.0384615	0.0384615	0	0	0	0.181818	0.0333333	0	0.1	0
p__Verrucomicrobia	0.575126	0.592593	0.579034	0.657895		0.601162	0.0385553		p__Verrucomicrobia	1.01389	0.136364	1.03704	0.148148	0.925926	0.232143	1.06579	0.25		1.01066	0.060347	0.191664	0.0577159		p__Verrucomicrobia	0.828947	0.306452	0.816667	0.3125	0.901786	0.231481	0.944444	0.4		0.872961	0.0606822	0.312608	0.0689367		p__Verrucomicrobia	0.346154	1.61538	0	1.57143	0	0.0454545	0.0333333	0.5	0.6	0
k__Eukaryota;p__Ascomycota	2.47033	3.25	3.36293	4.55921		3.41062	0.862454		k__Eukaryota;p__Ascomycota	4.81944	0.121212	6.38889	0.111111	6.57407	0.151786	9.03947	0.0789474		6.70547	1.74377	0.115764	0.0300242		k__Eukaryota;p__Ascomycota	2.13158	3.1129	2.75	3.875	2.95536	3.66667	4.36111	4.7375		3.04951	0.941889	3.84802	0.674583		k__Eukaryota;p__Ascomycota	6.15385	7.15385	0	0.0714286	0	0.181818	0.0333333	1.5	0	0
p__Basidiomycota	0.690025	0.518519	0.37748	0.565789		0.537953	0.129138		p__Basidiomycota	0.819444	0.560606	0.592593	0.444444	0.388889	0.366071	0.605263	0.526316		0.601547	0.175876	0.474359	0.0870998		p__Basidiomycota	0.802632	0.564516	0.516667	0.520833	0.392857	0.361111	0.652778	0.4875		0.591233	0.176437	0.48349	0.0874689		p__Basidiomycota	0.538462	0.538462	1.5	1.57143	1.5	0.5	0.333333	2	0.8	2
k__Viruses;p__Viruses__na	0.193182	0.222222	0.21131	0.355263		0.245494	0.074153		k__Viruses;p__Viruses__na	0.0833333	0.30303	0.0555556	0.388889	0.0833333	0.339286	0.0263158	0.684211		0.0621345	0.0272338	0.428854	0.173837		k__Viruses;p__Viruses__na	0.131579	0.258065	0.133333	0.333333	0.160714	0.268519	0.180556	0.5125		0.151546	0.0234947	0.343104	0.117736		k__Viruses;p__Viruses__na	0.0384615	0.153846	0	0.0714286	0	0.0454545	0.4	0	0.7	0
	200 paired-unpaired (n=69)	200 paired (n=54)	400 paired-unpaired (n=55)	400 paired (n=38)		mean	SD			200 paired-unpaired		200 paired		400 paired-unpaired		400 paired									200 paired-unpaired		200 paired		400 paired-unpaired		400 paired									200 paired-unpaired
										NT (n=36)	TT (n=33)	NT (n=27)	TT (n=27)	NT (n=27)	TT (n=28)	NT (n=19)	TT (n=19)		NT		TT				Male (n=38)	Female (n=31)	Male (n=30)	Female (n=24)	Male (n=28)	Female (n=27)	Male (n=18)	Female (n=20)		Male		Female				NT_MLH1 (n=13)	NT_MSH2 (n=13)	NT_MSH2, MSH6 (n=1)	NT_MSH6 (n=7)	NT_PMS2 (n=2)	TT_MLH1 (n=11)	TT_MSH2 (n=15)	TT_MSH2, MSH6 (n=1)	TT_MSH6 (n=5)	TT_PMS2 (n=1)
Genus	%	%	%	%		%	%		Genus	%	%	%	%	%	%	%	%		mean	SD	mean	SD		Genus	%	%	%	%	%	%	%	%		mean	SD	mean	SD		Genus	%	%	%	%	%	%	%	%	%	%
k__Bacteria;p__Actinobacteria;c__Actinobacteria;o__Actinobacteria__uc;f__Actinobacteria__uc;g__Actinobacteria__uc	3.93687	3.9537	3.74735	3.90789		3.88646	0.0946441		k__Bacteria;p__Actinobacteria;c__Actinobacteria;o__Actinobacteria__uc;f__Actinobacteria__uc;g__Actinobacteria__uc	4.55556	3.31818	3.94444	3.96296	4.10185	3.39286	3.56579	4.25		4.04191	0.409721	3.731	0.450158		k__Bacteria;p__Actinobacteria;c__Actinobacteria;o__Actinobacteria__uc;f__Actinobacteria__uc;g__Actinobacteria__uc	3.85526	4.09677	3.51667	4.5	3.6875	3.7963	3.88889	3.925		3.73708	0.171322	4.07952	0.306155		k__Bacteria;p__Actinobacteria;c__Actinobacteria;o__Actinobacteria__uc;f__Actinobacteria__uc;g__Actinobacteria__uc	3.07692	4.61538	12	5.57143	6.5	4.68182	1.93333	8	2.5	8.5
k__Bacteria;p__Actinobacteria;c__Actinobacteria;o__Actinomycetales;f__Actinomycetaceae;g__Actinomyces	1.01515	1.08333	0.946263	1.48026		1.13125	0.239308		k__Bacteria;p__Actinobacteria;c__Actinobacteria;o__Actinomycetales;f__Actinomycetaceae;g__Actinomyces	0.5	1.5303	0.592593	1.57407	0.490741	1.40179	0.723684	2.23684		0.576754	0.108211	1.68575	0.374599		k__Bacteria;p__Actinobacteria;c__Actinobacteria;o__Actinomycetales;f__Actinomycetaceae;g__Actinomyces	1.40789	0.483871	1.56667	0.479167	1.5	0.388889	2.61111	0.4625		1.77142	0.563567	0.453607	0.0441087		k__Bacteria;p__Actinobacteria;c__Actinobacteria;o__Actinomycetales;f__Actinomycetaceae;g__Actinomyces	0.461538	0.5	2	0.357143	0.5	3.86364	0.266667	1.5	0.1	2
k__Bacteria;p__Actinobacteria;c__Actinobacteria;o__Actinomycetales;f__Actinomycetaceae;g__Actinomycetaceae__uc	0.0347222	0.12037	0.0454696	0.0592105		0.0649432	0.0382865		k__Bacteria;p__Actinobacteria;c__Actinobacteria;o__Actinomycetales;f__Actinomycetaceae;g__Actinomycetaceae__uc	0.0694444	0	0.0555556	0.185185	0.0462963	0.0446429	0.0263158	0.0921053		0.049403	0.0180941	0.0804833	0.0792878		k__Bacteria;p__Actinobacteria;c__Actinobacteria;o__Actinomycetales;f__Actinomycetaceae;g__Actinomycetaceae__uc	0.0657895	0	0.2	0.0208333	0.0714286	0.0185185	0.0972222	0.025		0.10861	0.0624443	0.016088	0.0110555		k__Bacteria;p__Actinobacteria;c__Actinobacteria;o__Actinomycetales;f__Actinomycetaceae;g__Actinomycetaceae__uc	0.0769231	0.115385	0	0	0	0	0	0	0	0
k__Bacteria;p__Actinobacteria;c__Actinobacteria;o__Bifidobacteriales;f__Bifidobacteriaceae;g__Bifidobacterium	0.497475	0.111111	0.650628	0.190789		0.362501	0.254242		k__Bacteria;p__Actinobacteria;c__Actinobacteria;o__Bifidobacteriales;f__Bifidobacteriaceae;g__Bifidobacterium	0.888889	0.106061	0.185185	0.037037	1.18519	0.116071	0.25	0.131579		0.627315	0.489042	0.097687	0.0417739		k__Bacteria;p__Actinobacteria;c__Actinobacteria;o__Bifidobacteriales;f__Bifidobacteriaceae;g__Bifidobacterium	0.710526	0.274194	0.0333333	0.208333	1.00893	0.259259	0.0972222	0.275		0.462503	0.475294	0.254197	0.0314204		k__Bacteria;p__Actinobacteria;c__Actinobacteria;o__Bifidobacteriales;f__Bifidobacteriaceae;g__Bifidobacterium	0.115385	2.23077	0	0.214286	0	0.181818	0.1	0	0	0
k__Bacteria;p__Actinobacteria;c__Actinobacteria;o__Bifidobacteriales;f__Bifidobacteriaceae;g__Gardnerella	0.0138889	0.0277778	0.00462963	0		0.0115741	0.0122488		k__Bacteria;p__Actinobacteria;c__Actinobacteria;o__Bifidobacteriales;f__Bifidobacteriaceae;g__Gardnerella	0.0277778	0	0.0555556	0	0.00925926	0	0	0		0.0231481	0.0244977	0	0		k__Bacteria;p__Actinobacteria;c__Actinobacteria;o__Bifidobacteriales;f__Bifidobacteriaceae;g__Gardnerella	0.0263158	0	0.05	0	0.00892857	0	0	0		0.0213111	0.0220272	0	0		k__Bacteria;p__Actinobacteria;c__Actinobacteria;o__Bifidobacteriales;f__Bifidobacteriaceae;g__Gardnerella	0.0384615	0	0	0.0714286	0	0	0	0	0	0
k__Bacteria;p__Actinobacteria;c__Actinobacteria;o__Bifidobacteriales;f__Bifidobacteriaceae;g__Parascardovia	0.030303	0	0.0580357	0.0723684		0.0401768	0.0319735		k__Bacteria;p__Actinobacteria;c__Actinobacteria;o__Bifidobacteriales;f__Bifidobacteriaceae;g__Parascardovia	0	0.0606061	0	0	0	0.116071	0.0131579	0.131579		0.00328947	0.00657895	0.0770641	0.0597305		k__Bacteria;p__Actinobacteria;c__Actinobacteria;o__Bifidobacteriales;f__Bifidobacteriaceae;g__Parascardovia	0.0526316	0	0.0333333	0	0.116071	0	0.152778	0		0.0887035	0.0554423	0	0		k__Bacteria;p__Actinobacteria;c__Actinobacteria;o__Bifidobacteriales;f__Bifidobacteriaceae;g__Parascardovia	0	0	0	0	0	0.181818	0	0	0	0
k__Bacteria;p__Actinobacteria;c__Actinobacteria;o__Corynebacteriales;f__Corynebacteriaceae;g__Corynebacterium	1.12311	1.24074	0.716601	0.875		0.988862	0.237034		k__Bacteria;p__Actinobacteria;c__Actinobacteria;o__Corynebacteriales;f__Corynebacteriaceae;g__Corynebacterium	1.29167	0.954545	1.48148	1	0.87963	0.553571	0.789474	0.960526		1.11056	0.330054	0.867161	0.21003		k__Bacteria;p__Actinobacteria;c__Actinobacteria;o__Corynebacteriales;f__Corynebacteriaceae;g__Corynebacterium	1.17105	1.08065	1.05	1.47917	0.553571	0.87963	0.916667	0.8375		0.922823	0.267193	1.06924	0.293158		k__Bacteria;p__Actinobacteria;c__Actinobacteria;o__Corynebacteriales;f__Corynebacteriaceae;g__Corynebacterium	1.23077	1.11538	1	1.64286	1.75	1.68182	0.333333	3	0.3	3.5
k__Bacteria;p__Actinobacteria;c__Actinobacteria;o__Corynebacteriales;f__Corynebacteriales__na;g__Lawsonella	0.0707071	0.0740741	0.0598545	0.0592105		0.0659615	0.00755437		k__Bacteria;p__Actinobacteria;c__Actinobacteria;o__Corynebacteriales;f__Corynebacteriales__na;g__Lawsonella	0.111111	0.030303	0.12963	0.0185185	0.101852	0.0178571	0.0657895	0.0526316		0.102096	0.0268179	0.0298276	0.0162423		k__Bacteria;p__Actinobacteria;c__Actinobacteria;o__Corynebacteriales;f__Corynebacteriales__na;g__Lawsonella	0.0789474	0.0645161	0.0833333	0.0625	0.0625	0.0555556	0.0972222	0.025		0.0805007	0.014307	0.0518929	0.0183348		k__Bacteria;p__Actinobacteria;c__Actinobacteria;o__Corynebacteriales;f__Corynebacteriales__na;g__Lawsonella	0.153846	0.0769231	0	0.0714286	0.25	0	0	0	0.1	0.5
k__Bacteria;p__Actinobacteria;c__Actinobacteria;o__Corynebacteriales;f__Dietziaceae;g__Dietzia	0.0486111	0.0648148	0	0.0131579		0.031646	0.0301732		k__Bacteria;p__Actinobacteria;c__Actinobacteria;o__Corynebacteriales;f__Dietziaceae;g__Dietzia	0.0972222	0	0.12963	0	0	0	0.0131579	0.0131579		0.0600024	0.0633192	0.00328947	0.00657895		k__Bacteria;p__Actinobacteria;c__Actinobacteria;o__Corynebacteriales;f__Dietziaceae;g__Dietzia	0.0131579	0.0967742	0.0166667	0.125	0	0	0	0.025		0.00745614	0.00872796	0.0616935	0.0588526		k__Bacteria;p__Actinobacteria;c__Actinobacteria;o__Corynebacteriales;f__Dietziaceae;g__Dietzia	0	0.0384615	0	0.428571	0	0	0	0	0	0
k__Bacteria;p__Actinobacteria;c__Actinobacteria;o__Corynebacteriales;f__Gordoniaceae;g__Gordonia	0.0296717	0.0277778	0.0271164	0.0263158		0.0277204	0.00143163		k__Bacteria;p__Actinobacteria;c__Actinobacteria;o__Corynebacteriales;f__Gordoniaceae;g__Gordonia	0.0138889	0.0454545	0	0.0555556	0.0185185	0.0357143	0.0131579	0.0394737		0.0113913	0.0079565	0.0440495	0.00865597		k__Bacteria;p__Actinobacteria;c__Actinobacteria;o__Corynebacteriales;f__Gordoniaceae;g__Gordonia	0.0131579	0.0483871	0.05	0	0.0357143	0.0185185	0.0277778	0.025		0.0316625	0.0153861	0.0229764	0.0199799		k__Bacteria;p__Actinobacteria;c__Actinobacteria;o__Corynebacteriales;f__Gordoniaceae;g__Gordonia	0	0.0384615	0	0	0	0	0.1	0	0	0
k__Bacteria;p__Actinobacteria;c__Actinobacteria;o__Corynebacteriales;f__Mycobacteriaceae;g__Mycobacterium	0.042298	0.0462963	0.0135582	0.0263158		0.0321171	0.0150863		k__Bacteria;p__Actinobacteria;c__Actinobacteria;o__Corynebacteriales;f__Mycobacteriaceae;g__Mycobacterium	0.0694444	0.0151515	0.0740741	0.0185185	0.00925926	0.0178571	0.0394737	0.0131579		0.0480629	0.0300735	0.0161713	0.0024814		k__Bacteria;p__Actinobacteria;c__Actinobacteria;o__Corynebacteriales;f__Mycobacteriaceae;g__Mycobacterium	0.0263158	0.0645161	0.0166667	0.0833333	0.00892857	0.0185185	0.0277778	0.025		0.0199222	0.00883264	0.047842	0.0311945		k__Bacteria;p__Actinobacteria;c__Actinobacteria;o__Corynebacteriales;f__Mycobacteriaceae;g__Mycobacterium	0.0384615	0.0384615	0.5	0.142857	0	0	0	0	0.1	0
k__Bacteria;p__Actinobacteria;c__Actinobacteria;o__Corynebacteriales;f__Mycobacteriaceae;g__Mycobacteroides	0.0593434	0.0648148	0.0500992	0.0394737		0.0534328	0.0111124		k__Bacteria;p__Actinobacteria;c__Actinobacteria;o__Corynebacteriales;f__Mycobacteriaceae;g__Mycobacteroides	0.0277778	0.0909091	0.0555556	0.0740741	0.0555556	0.0446429	0.0394737	0.0394737		0.0445906	0.0135316	0.0622749	0.0244262		k__Bacteria;p__Actinobacteria;c__Actinobacteria;o__Corynebacteriales;f__Mycobacteriaceae;g__Mycobacteroides	0.0526316	0.0645161	0.05	0.0833333	0.0625	0.037037	0.0416667	0.0375		0.0516996	0.0085842	0.0555966	0.0225154		k__Bacteria;p__Actinobacteria;c__Actinobacteria;o__Corynebacteriales;f__Mycobacteriaceae;g__Mycobacteroides	0	0.0384615	0	0	0.25	0.136364	0.0333333	0	0.1	0.5
k__Bacteria;p__Actinobacteria;c__Actinobacteria;o__Corynebacteriales;f__Nocardiaceae;g__Rhodococcus	0.00694444	0.037037	0.0185185	0.00657895		0.0172697	0.014297		k__Bacteria;p__Actinobacteria;c__Actinobacteria;o__Corynebacteriales;f__Nocardiaceae;g__Rhodococcus	0.0138889	0	0.0740741	0	0.037037	0	0.0131579	0		0.0345395	0.0285939	0	0		k__Bacteria;p__Actinobacteria;c__Actinobacteria;o__Corynebacteriales;f__Nocardiaceae;g__Rhodococcus	0	0.016129	0.0333333	0.0416667	0.0178571	0.0185185	0	0.0125		0.0127976	0.0160714	0.0222036	0.0132092		k__Bacteria;p__Actinobacteria;c__Actinobacteria;o__Corynebacteriales;f__Nocardiaceae;g__Rhodococcus	0	0	0	0.0714286	0	0	0	0	0	0
k__Bacteria;p__Actinobacteria;c__Actinobacteria;o__Micrococcales;f__Brevibacteriaceae;g__Brevibacterium	0.084596	0.101852	0.0453042	0.0855263		0.0793196	0.0240216		k__Bacteria;p__Actinobacteria;c__Actinobacteria;o__Micrococcales;f__Brevibacteriaceae;g__Brevibacterium	0.138889	0.030303	0.111111	0.0925926	0.037037	0.0535714	0.105263	0.0657895		0.098075	0.0432551	0.0605641	0.0259343		k__Bacteria;p__Actinobacteria;c__Actinobacteria;o__Micrococcales;f__Brevibacteriaceae;g__Brevibacterium	0.0921053	0.0806452	0.1	0.104167	0.0267857	0.0648148	0.0833333	0.0875		0.0755561	0.0332185	0.0842817	0.016309		k__Bacteria;p__Actinobacteria;c__Actinobacteria;o__Micrococcales;f__Brevibacteriaceae;g__Brevibacterium	0.0384615	0.0769231	0.5	0.428571	0	0.0454545	0	0.5	0	0
k__Bacteria;p__Actinobacteria;c__Actinobacteria;o__Micrococcales;f__Dermabacteraceae;g__Brachybacterium	0.0290404	0.0462963	0.0322421	0.0526316		0.0400526	0.011247		k__Bacteria;p__Actinobacteria;c__Actinobacteria;o__Micrococcales;f__Dermabacteraceae;g__Brachybacterium	0.0277778	0.030303	0.037037	0.0555556	0.0555556	0.00892857	0.0394737	0.0657895		0.039961	0.0115529	0.0401442	0.0256024		k__Bacteria;p__Actinobacteria;c__Actinobacteria;o__Micrococcales;f__Dermabacteraceae;g__Brachybacterium	0.0263158	0.0322581	0.0333333	0.0625	0.0267857	0.037037	0.0416667	0.0625		0.0320254	0.00718143	0.0485738	0.0161985		k__Bacteria;p__Actinobacteria;c__Actinobacteria;o__Micrococcales;f__Dermabacteraceae;g__Brachybacterium	0	0	1	0	0	0.0454545	0.0333333	0	0	0
k__Bacteria;p__Actinobacteria;c__Actinobacteria;o__Micrococcales;f__Intrasporangiaceae;g__Janibacter	0.0296717	0.037037	0.0276124	0.0526316		0.0367382	0.0113417		k__Bacteria;p__Actinobacteria;c__Actinobacteria;o__Micrococcales;f__Intrasporangiaceae;g__Janibacter	0.0138889	0.0454545	0.037037	0.037037	0.0462963	0.00892857	0.0263158	0.0789474		0.0308845	0.0139654	0.0425919	0.0288328		k__Bacteria;p__Actinobacteria;c__Actinobacteria;o__Micrococcales;f__Intrasporangiaceae;g__Janibacter	0.0131579	0.0483871	0.0166667	0.0625	0.0267857	0.0277778	0.0694444	0.0375		0.0315137	0.0259388	0.0440412	0.0149097		k__Bacteria;p__Actinobacteria;c__Actinobacteria;o__Micrococcales;f__Intrasporangiaceae;g__Janibacter	0.0384615	0	0	0	0	0.0454545	0	0.5	0	0.5
k__Bacteria;p__Actinobacteria;c__Actinobacteria;o__Micrococcales;f__Microbacteriaceae;g__Leifsonia	0.0681818	0.0648148	0.0625	0.111842		0.0768347	0.0234546		k__Bacteria;p__Actinobacteria;c__Actinobacteria;o__Micrococcales;f__Microbacteriaceae;g__Leifsonia	0	0.136364	0	0.12963	0	0.125	0.0131579	0.210526		0.00328947	0.00657895	0.15038	0.0403681		k__Bacteria;p__Actinobacteria;c__Actinobacteria;o__Micrococcales;f__Microbacteriaceae;g__Leifsonia	0	0.145161	0	0.145833	0.00892857	0.12037	0.0138889	0.2		0.00570437	0.00689109	0.152841	0.0335976		k__Bacteria;p__Actinobacteria;c__Actinobacteria;o__Micrococcales;f__Microbacteriaceae;g__Leifsonia	0	0	0	0	0	0	0.3	0	0	0
k__Bacteria;p__Actinobacteria;c__Actinobacteria;o__Micrococcales;f__Microbacteriaceae;g__Microbacteriaceae__uc	0.0448232	0.037037	0.0676257	0.0657895		0.0538189	0.0152367		k__Bacteria;p__Actinobacteria;c__Actinobacteria;o__Micrococcales;f__Microbacteriaceae;g__Microbacteriaceae__uc	0.0138889	0.0757576	0.0185185	0.0555556	0.037037	0.0982143	0.0263158	0.105263		0.0239401	0.0101258	0.0836976	0.0225893		k__Bacteria;p__Actinobacteria;c__Actinobacteria;o__Micrococcales;f__Microbacteriaceae;g__Microbacteriaceae__uc	0	0.0967742	0	0.0833333	0.0267857	0.111111	0.0138889	0.1125		0.0101687	0.0128682	0.10093	0.0137166		k__Bacteria;p__Actinobacteria;c__Actinobacteria;o__Micrococcales;f__Microbacteriaceae;g__Microbacteriaceae__uc	0	0.0384615	0	0	0	0	0.166667	0	0	0
k__Bacteria;p__Actinobacteria;c__Actinobacteria;o__Micrococcales;f__Microbacteriaceae;g__Microbacterium	0.114268	0.111111	0.114418	0.125		0.116199	0.00606207		k__Bacteria;p__Actinobacteria;c__Actinobacteria;o__Micrococcales;f__Microbacteriaceae;g__Microbacterium	0.152778	0.0757576	0.185185	0.037037	0.157407	0.0714286	0.171053	0.0789474		0.166606	0.014615	0.0657926	0.0194164		k__Bacteria;p__Actinobacteria;c__Actinobacteria;o__Micrococcales;f__Microbacteriaceae;g__Microbacterium	0.0921053	0.145161	0.0666667	0.166667	0.0982143	0.12963	0.111111	0.1375		0.0920243	0.0186694	0.144739	0.0159342		k__Bacteria;p__Actinobacteria;c__Actinobacteria;o__Micrococcales;f__Microbacteriaceae;g__Microbacterium	0.307692	0.0384615	0	0.142857	0	0.136364	0.0333333	0	0	0.5
k__Bacteria;p__Actinobacteria;c__Actinobacteria;o__Micrococcales;f__Microbacteriaceae;g__Rhodoluna	0.0208333	0.0277778	0.00925926	0.0131579		0.0177571	0.0082309		k__Bacteria;p__Actinobacteria;c__Actinobacteria;o__Micrococcales;f__Microbacteriaceae;g__Rhodoluna	0.0416667	0	0.0555556	0	0.0185185	0	0.0131579	0.0131579		0.0322247	0.0198736	0.00328947	0.00657895		k__Bacteria;p__Actinobacteria;c__Actinobacteria;o__Micrococcales;f__Microbacteriaceae;g__Rhodoluna	0.0263158	0.016129	0.0333333	0.0208333	0	0.0185185	0	0.025		0.0149123	0.0174559	0.0201202	0.00377782		k__Bacteria;p__Actinobacteria;c__Actinobacteria;o__Micrococcales;f__Microbacteriaceae;g__Rhodoluna	0.0384615	0	0	0.142857	0	0	0	0	0	0
k__Bacteria;p__Actinobacteria;c__Actinobacteria;o__Micrococcales;f__Micrococcaceae;g__Kocuria	0.106061	0.138889	0.155258	0.0986842		0.124723	0.0268288		k__Bacteria;p__Actinobacteria;c__Actinobacteria;o__Micrococcales;f__Micrococcaceae;g__Kocuria	0.166667	0.0454545	0.12963	0.148148	0.194444	0.116071	0.0921053	0.105263		0.145712	0.0445207	0.103734	0.0429094		k__Bacteria;p__Actinobacteria;c__Actinobacteria;o__Micrococcales;f__Micrococcaceae;g__Kocuria	0.0789474	0.145161	0.116667	0.166667	0.214286	0.0925926	0.152778	0.05		0.140669	0.0575955	0.113605	0.0525942		k__Bacteria;p__Actinobacteria;c__Actinobacteria;o__Micrococcales;f__Micrococcaceae;g__Kocuria	0.115385	0.0384615	0	0.357143	0.75	0	0.0333333	0	0.1	0.5
k__Bacteria;p__Actinobacteria;c__Actinobacteria;o__Micrococcales;f__Micrococcaceae;g__Micrococcaceae__uc	0.0359848	0.0462963	0.031746	0.0394737		0.0383752	0.00615386		k__Bacteria;p__Actinobacteria;c__Actinobacteria;o__Micrococcales;f__Micrococcaceae;g__Micrococcaceae__uc	0.0416667	0.030303	0.0925926	0	0.0277778	0.0357143	0.0131579	0.0657895		0.0437987	0.0345491	0.0329517	0.0269492		k__Bacteria;p__Actinobacteria;c__Actinobacteria;o__Micrococcales;f__Micrococcaceae;g__Micrococcaceae__uc	0.0394737	0.0322581	0.05	0.0416667	0.0446429	0.0185185	0.0416667	0.0375		0.0439458	0.00455827	0.0324858	0.0100758		k__Bacteria;p__Actinobacteria;c__Actinobacteria;o__Micrococcales;f__Micrococcaceae;g__Micrococcaceae__uc	0.0384615	0.0384615	0	0.0714286	0	0	0.0666667	0	0	0
k__Bacteria;p__Actinobacteria;c__Actinobacteria;o__Micrococcales;f__Micrococcaceae;g__Micrococcus	0.130051	0.0833333	0.0955688	0.144737		0.113422	0.0287587		k__Bacteria;p__Actinobacteria;c__Actinobacteria;o__Micrococcales;f__Micrococcaceae;g__Micrococcus	0.138889	0.121212	0.0925926	0.0740741	0.101852	0.0892857	0.118421	0.171053		0.112939	0.0203335	0.113906	0.0428636		k__Bacteria;p__Actinobacteria;c__Actinobacteria;o__Micrococcales;f__Micrococcaceae;g__Micrococcus	0.118421	0.145161	0.05	0.125	0.0892857	0.101852	0.125	0.1625		0.0956767	0.0341778	0.133628	0.0261456		k__Bacteria;p__Actinobacteria;c__Actinobacteria;o__Micrococcales;f__Micrococcaceae;g__Micrococcus	0.115385	0.115385	0.5	0.142857	0.25	0.318182	0.0333333	0	0	0
k__Bacteria;p__Actinobacteria;c__Actinobacteria;o__Micrococcales;f__Micrococcaceae;g__Rothia	0.181187	0.111111	0.128307	0.203947		0.156138	0.043647		k__Bacteria;p__Actinobacteria;c__Actinobacteria;o__Micrococcales;f__Micrococcaceae;g__Rothia	0.180556	0.181818	0.166667	0.0555556	0.185185	0.0714286	0.289474	0.118421		0.20547	0.0565524	0.106806	0.056686		k__Bacteria;p__Actinobacteria;c__Actinobacteria;o__Micrococcales;f__Micrococcaceae;g__Rothia	0.171053	0.193548	0.133333	0.0833333	0.0982143	0.157407	0.291667	0.125		0.173567	0.0841638	0.139822	0.046927		k__Bacteria;p__Actinobacteria;c__Actinobacteria;o__Micrococcales;f__Micrococcaceae;g__Rothia	0.192308	0.115385	1	0.142857	0.25	0.136364	0.166667	2	0	0
k__Bacteria;p__Actinobacteria;c__Actinobacteria;o__Micrococcales;f__Micrococcales__uc;g__Micrococcales__uc	0.0353535	0.0648148	0.0634921	0.0526316		0.054073	0.0136211		k__Bacteria;p__Actinobacteria;c__Actinobacteria;o__Micrococcales;f__Micrococcales__uc;g__Micrococcales__uc	0.0555556	0.0151515	0.0740741	0.0555556	0.0555556	0.0714286	0.0394737	0.0657895		0.0561647	0.0141431	0.0519813	0.025417		k__Bacteria;p__Actinobacteria;c__Actinobacteria;o__Micrococcales;f__Micrococcales__uc;g__Micrococcales__uc	0.0263158	0.0483871	0.05	0.0833333	0.0535714	0.0740741	0.0416667	0.0625		0.0428885	0.0121222	0.0670736	0.015094		k__Bacteria;p__Actinobacteria;c__Actinobacteria;o__Micrococcales;f__Micrococcales__uc;g__Micrococcales__uc	0	0.0769231	0	0.142857	0	0	0.0333333	0	0	0
k__Bacteria;p__Actinobacteria;c__Actinobacteria;o__Propionibacteriales;f__Nocardioidaceae;g__Nocardioides	0.0991162	0.0555556	0.0639881	0.0394737		0.0645334	0.0251983		k__Bacteria;p__Actinobacteria;c__Actinobacteria;o__Propionibacteriales;f__Nocardioidaceae;g__Nocardioides	0.152778	0.0454545	0.0740741	0.037037	0.0833333	0.0446429	0.0394737	0.0394737		0.0874147	0.0474879	0.041652	0.00405987		k__Bacteria;p__Actinobacteria;c__Actinobacteria;o__Propionibacteriales;f__Nocardioidaceae;g__Nocardioides	0.105263	0.0967742	0.0833333	0.0208333	0.0892857	0.037037	0.0555556	0.025		0.0833594	0.02072	0.0449111	0.0352513		k__Bacteria;p__Actinobacteria;c__Actinobacteria;o__Propionibacteriales;f__Nocardioidaceae;g__Nocardioides	0.0384615	0.115385	0.5	0.357143	0.25	0	0.0666667	0	0.1	0
k__Bacteria;p__Actinobacteria;c__Actinobacteria;o__Propionibacteriales;f__Propionibacteriaceae;g__Cutibacterium	0.917298	0.777778	0.761078	0.75		0.801538	0.078013		k__Bacteria;p__Actinobacteria;c__Actinobacteria;o__Propionibacteriales;f__Propionibacteriaceae;g__Cutibacterium	0.986111	0.848485	0.925926	0.62963	0.87037	0.651786	0.75	0.75		0.883102	0.100537	0.719975	0.10038		k__Bacteria;p__Actinobacteria;c__Actinobacteria;o__Propionibacteriales;f__Propionibacteriaceae;g__Cutibacterium	0.907895	0.935484	0.816667	0.729167	0.8125	0.703704	0.972222	0.55		0.877321	0.0770751	0.729589	0.158446		k__Bacteria;p__Actinobacteria;c__Actinobacteria;o__Propionibacteriales;f__Propionibacteriaceae;g__Cutibacterium	0.884615	0.807692	1	1.28571	1.75	1.18182	0.533333	3.5	0.5	1
k__Bacteria;p__Actinobacteria;c__Actinobacteria;o__Propionibacteriales;f__Propionibacteriaceae;g__Propionibacteriaceae__uc	1.98864	2.21296	1.85995	2.34211		2.10091	0.217099		k__Bacteria;p__Actinobacteria;c__Actinobacteria;o__Propionibacteriales;f__Propionibacteriaceae;g__Propionibacteriaceae__uc	1.91667	2.06061	2	2.42593	1.90741	1.8125	1.94737	2.73684		1.94286	0.0417464	2.25897	0.406169		k__Bacteria;p__Actinobacteria;c__Actinobacteria;o__Propionibacteriales;f__Propionibacteriaceae;g__Propionibacteriaceae__uc	2.14474	1.79032	2.68333	1.625	2.07143	1.63889	2.81944	1.9125		2.42974	0.376737	1.74168	0.136291		k__Bacteria;p__Actinobacteria;c__Actinobacteria;o__Propionibacteriales;f__Propionibacteriaceae;g__Propionibacteriaceae__uc	1.42308	2.11538	4	2.07143	2.25	3.68182	1.3	1	0.9	2.5
k__Bacteria;p__Actinobacteria;c__Actinobacteria;o__Propionibacteriales;f__Propionibacteriaceae;g__Propionibacterium	0.231061	0.231481	0.202546	0.375		0.260022	0.077839		k__Bacteria;p__Actinobacteria;c__Actinobacteria;o__Propionibacteriales;f__Propionibacteriaceae;g__Propionibacterium	0.0833333	0.378788	0.0740741	0.388889	0.0925926	0.3125	0.118421	0.631579		0.0921053	0.0191035	0.427939	0.139924		k__Bacteria;p__Actinobacteria;c__Actinobacteria;o__Propionibacteriales;f__Propionibacteriaceae;g__Propionibacterium	0.368421	0.0483871	0.35	0.0833333	0.330357	0.0740741	0.736111	0.05		0.446222	0.193883	0.0639486	0.0174644		k__Bacteria;p__Actinobacteria;c__Actinobacteria;o__Propionibacteriales;f__Propionibacteriaceae;g__Propionibacterium	0.0769231	0.0769231	0	0.142857	0	1.09091	0	0	0	0.5
k__Bacteria;p__Actinobacteria;c__Coriobacteriia;o__Coriobacteriales;f__Atopobiaceae;g__Olsenella	0.082702	0.0833333	0.0492725	0.0592105		0.0686296	0.0171041		k__Bacteria;p__Actinobacteria;c__Coriobacteriia;o__Coriobacteriales;f__Atopobiaceae;g__Olsenella	0.0138889	0.151515	0.037037	0.12963	0.00925926	0.0892857	0	0.118421		0.0150463	0.0157566	0.122213	0.0258986		k__Bacteria;p__Actinobacteria;c__Coriobacteriia;o__Coriobacteriales;f__Atopobiaceae;g__Olsenella	0.144737	0	0.133333	0.0208333	0.0982143	0	0.111111	0.0125		0.121849	0.0210527	0.00833333	0.0102062		k__Bacteria;p__Actinobacteria;c__Coriobacteriia;o__Coriobacteriales;f__Atopobiaceae;g__Olsenella	0	0	0	0.0714286	0	0.454545	0	0	0	0
k__Bacteria;p__Actinobacteria;c__Coriobacteriia;o__Coriobacteriales;f__Coriobacteriaceae;g__Collinsella	0.0719697	0.101852	0.0823413	0.0921053		0.087067	0.0128353		k__Bacteria;p__Actinobacteria;c__Coriobacteriia;o__Coriobacteriales;f__Coriobacteriaceae;g__Collinsella	0.0833333	0.0606061	0.0925926	0.111111	0.111111	0.0535714	0.0921053	0.0921053		0.0947856	0.0116857	0.0793485	0.0270021		k__Bacteria;p__Actinobacteria;c__Coriobacteriia;o__Coriobacteriales;f__Coriobacteriaceae;g__Collinsella	0.0394737	0.112903	0.0666667	0.145833	0.0446429	0.12037	0.0972222	0.0875		0.0620014	0.0262748	0.116652	0.0240088		k__Bacteria;p__Actinobacteria;c__Coriobacteriia;o__Coriobacteriales;f__Coriobacteriaceae;g__Collinsella	0.0384615	0.153846	0	0.0714286	0	0.0454545	0.1	0	0	0
k__Bacteria;p__Actinobacteria;c__Coriobacteriia;o__Eggerthellales;f__Eggerthellaceae;g__Eggerthella	0.0214646	0.0185185	0.00462963	0.0263158		0.0177321	0.00930779		k__Bacteria;p__Actinobacteria;c__Coriobacteriia;o__Eggerthellales;f__Eggerthellaceae;g__Eggerthella	0.0277778	0.0151515	0.0185185	0.0185185	0.00925926	0	0	0.0526316		0.0138889	0.0119537	0.0215754	0.0222156		k__Bacteria;p__Actinobacteria;c__Coriobacteriia;o__Eggerthellales;f__Eggerthellaceae;g__Eggerthella	0.0263158	0.016129	0.0166667	0.0208333	0.00892857	0.0185185	0.0277778	0.025		0.0199222	0.00883264	0.0201202	0.00377782		k__Bacteria;p__Actinobacteria;c__Coriobacteriia;o__Eggerthellales;f__Eggerthellaceae;g__Eggerthella	0	0.0384615	0	0.0714286	0	0	0.0333333	0	0	0
k__Bacteria;p__Bacteroidetes;c__Bacteroidetes__uc;o__Bacteroidetes__uc;f__Bacteroidetes__uc;g__Bacteroidetes__uc	0.152778	0.212963	0.255126	0.171053		0.19798	0.0456744		k__Bacteria;p__Bacteroidetes;c__Bacteroidetes__uc;o__Bacteroidetes__uc;f__Bacteroidetes__uc;g__Bacteroidetes__uc	0.138889	0.166667	0.277778	0.148148	0.287037	0.223214	0.184211	0.157895		0.221979	0.0722876	0.173981	0.0336824		k__Bacteria;p__Bacteroidetes;c__Bacteroidetes__uc;o__Bacteroidetes__uc;f__Bacteroidetes__uc;g__Bacteroidetes__uc	0.197368	0.0967742	0.15	0.291667	0.196429	0.314815	0.111111	0.225		0.163727	0.0414648	0.232064	0.0979003		k__Bacteria;p__Bacteroidetes;c__Bacteroidetes__uc;o__Bacteroidetes__uc;f__Bacteroidetes__uc;g__Bacteroidetes__uc	0.153846	0.0769231	0	0.214286	0.25	0.0909091	0.233333	0	0.2	0
k__Bacteria;p__Bacteroidetes;c__Bacteroidia;o__Bacteroidales;f__Bacteroidaceae;g__Bacteroidaceae__uc	0.0852273	0.0833333	0.0542328	0.0986842		0.0803694	0.0187166		k__Bacteria;p__Bacteroidetes;c__Bacteroidia;o__Bacteroidales;f__Bacteroidaceae;g__Bacteroidaceae__uc	0.125	0.0454545	0.0925926	0.0740741	0.037037	0.0714286	0.131579	0.0657895		0.0965521	0.0431813	0.0641867	0.0129572		k__Bacteria;p__Bacteroidetes;c__Bacteroidia;o__Bacteroidales;f__Bacteroidaceae;g__Bacteroidaceae__uc	0.0921053	0.0806452	0.0833333	0.0833333	0.0535714	0.0555556	0.0833333	0.1125		0.0780858	0.016858	0.0830085	0.0233031		k__Bacteria;p__Bacteroidetes;c__Bacteroidia;o__Bacteroidales;f__Bacteroidaceae;g__Bacteroidaceae__uc	0.153846	0.192308	0	0	0	0	0.1	0	0	0
k__Bacteria;p__Bacteroidetes;c__Bacteroidia;o__Bacteroidales;f__Bacteroidaceae;g__Bacteroides	25.7816	25.4722	28.9312	27.7632		26.987	1.64621		k__Bacteria;p__Bacteroidetes;c__Bacteroidia;o__Bacteroidales;f__Bacteroidaceae;g__Bacteroides	21.1389	30.4242	19.0741	31.8704	22.8981	34.9643	22.8026	32.7237		21.4784	1.79493	32.4956	1.89981		k__Bacteria;p__Bacteroidetes;c__Bacteroidia;o__Bacteroidales;f__Bacteroidaceae;g__Bacteroides	23.1974	28.5	23.6333	27.7708	27.5357	30.6019	25.4722	29.825		24.9597	1.9802	29.1744	1.27615		k__Bacteria;p__Bacteroidetes;c__Bacteroidia;o__Bacteroidales;f__Bacteroidaceae;g__Bacteroides	28.9615	20.4615	5	11.3571	17	28.3182	36.0667	6.5	28.7	1.5
k__Bacteria;p__Bacteroidetes;c__Bacteroidia;o__Bacteroidales;f__Bacteroidales__na;g__Bacteroidales__na	0.0145202	0	0.0137235	0.0263158		0.0136399	0.0107627		k__Bacteria;p__Bacteroidetes;c__Bacteroidia;o__Bacteroidales;f__Bacteroidales__na;g__Bacteroidales__na	0.0138889	0.0151515	0	0	0.0185185	0.00892857	0	0.0526316		0.00810185	0.00954423	0.0191779	0.0231531		k__Bacteria;p__Bacteroidetes;c__Bacteroidia;o__Bacteroidales;f__Bacteroidales__na;g__Bacteroidales__na	0	0.0322581	0	0	0.00892857	0.0185185	0.0416667	0.0125		0.0126488	0.0197978	0.0158191	0.0134013		k__Bacteria;p__Bacteroidetes;c__Bacteroidia;o__Bacteroidales;f__Bacteroidales__na;g__Bacteroidales__na	0.0384615	0	0	0	0	0	0.0333333	0	0	0
k__Bacteria;p__Bacteroidetes;c__Bacteroidia;o__Bacteroidales;f__Bacteroidales__uc;g__Bacteroidales__uc	3.57639	3.82407	4.19858	4.38816		3.9968	0.365356		k__Bacteria;p__Bacteroidetes;c__Bacteroidia;o__Bacteroidales;f__Bacteroidales__uc;g__Bacteroidales__uc	3.98611	3.16667	4.24074	3.40741	5.12037	3.27679	5.06579	3.71053		4.60325	0.575508	3.39035	0.235042		k__Bacteria;p__Bacteroidetes;c__Bacteroidia;o__Bacteroidales;f__Bacteroidales__uc;g__Bacteroidales__uc	3.19737	4.08065	3.21667	4.58333	3.83929	4.53704	3.65278	5.05		3.47652	0.320476	4.56275	0.3962		k__Bacteria;p__Bacteroidetes;c__Bacteroidia;o__Bacteroidales;f__Bacteroidales__uc;g__Bacteroidales__uc	3.38462	4.80769	2.5	4.21429	2.5	1.68182	3.8	1.5	5.3	1
k__Bacteria;p__Bacteroidetes;c__Bacteroidia;o__Bacteroidales;f__Odoribacteraceae;g__Butyricimonas	0.105429	0.0648148	0.119213	0.125		0.103614	0.0271377		k__Bacteria;p__Bacteroidetes;c__Bacteroidia;o__Bacteroidales;f__Odoribacteraceae;g__Butyricimonas	0.180556	0.030303	0.037037	0.0925926	0.175926	0.0625	0.118421	0.131579		0.127985	0.0668954	0.0792436	0.0431768		k__Bacteria;p__Bacteroidetes;c__Bacteroidia;o__Bacteroidales;f__Odoribacteraceae;g__Butyricimonas	0.131579	0.0806452	0.0833333	0.0416667	0.133929	0.101852	0.125	0.125		0.11846	0.0237209	0.0872909	0.0354012		k__Bacteria;p__Bacteroidetes;c__Bacteroidia;o__Bacteroidales;f__Odoribacteraceae;g__Butyricimonas	0.115385	0.115385	0	0.428571	0.25	0	0	0	0.2	0
k__Bacteria;p__Bacteroidetes;c__Bacteroidia;o__Bacteroidales;f__Odoribacteraceae;g__Odoribacter	0.652146	0.425926	0.779927	0.486842		0.58621	0.160664		k__Bacteria;p__Bacteroidetes;c__Bacteroidia;o__Bacteroidales;f__Odoribacteraceae;g__Odoribacter	0.819444	0.484848	0.277778	0.574074	0.925926	0.633929	0.263158	0.710526		0.571577	0.350448	0.600844	0.0953876		k__Bacteria;p__Bacteroidetes;c__Bacteroidia;o__Bacteroidales;f__Odoribacteraceae;g__Odoribacter	1.05263	0.177419	0.65	0.145833	1.32143	0.212963	0.777778	0.225		0.950459	0.298972	0.190304	0.0358743		k__Bacteria;p__Bacteroidetes;c__Bacteroidia;o__Bacteroidales;f__Odoribacteraceae;g__Odoribacter	1.26923	0.5	0	0.928571	0	0.863636	0.333333	0	0.3	0
k__Bacteria;p__Bacteroidetes;c__Bacteroidia;o__Bacteroidales;f__Odoribacteraceae;g__Odoribacteraceae__uc	0.501263	0.601852	0.239087	0.0789474		0.355287	0.239422		k__Bacteria;p__Bacteroidetes;c__Bacteroidia;o__Bacteroidales;f__Odoribacteraceae;g__Odoribacteraceae__uc	0.472222	0.530303	0.537037	0.666667	0.388889	0.0892857	0.0789474	0.0789474		0.369274	0.202828	0.341301	0.302173		k__Bacteria;p__Bacteroidetes;c__Bacteroidia;o__Bacteroidales;f__Odoribacteraceae;g__Odoribacteraceae__uc	0.868421	0.0483871	1.03333	0.0625	0.401786	0.0648148	0.0833333	0.075		0.596718	0.434365	0.0626755	0.0109645		k__Bacteria;p__Bacteroidetes;c__Bacteroidia;o__Bacteroidales;f__Odoribacteraceae;g__Odoribacteraceae__uc	0.115385	0.961538	0	0.428571	0	0.0909091	1.06667	0	0.1	0
k__Bacteria;p__Bacteroidetes;c__Bacteroidia;o__Bacteroidales;f__Porphyromonadaceae;g__Porphyromonadaceae__uc	0.0429293	0	0.250827	0.0197368		0.0783732	0.1163		k__Bacteria;p__Bacteroidetes;c__Bacteroidia;o__Bacteroidales;f__Porphyromonadaceae;g__Porphyromonadaceae__uc	0.0555556	0.030303	0	0	0.296296	0.205357	0.0263158	0.0131579		0.0945419	0.136404	0.0622045	0.0962382		k__Bacteria;p__Bacteroidetes;c__Bacteroidia;o__Bacteroidales;f__Porphyromonadaceae;g__Porphyromonadaceae__uc	0.0526316	0.0322581	0	0	0.0267857	0.00925926	0.0277778	0.0125		0.0267988	0.0214978	0.0135043	0.0135782		k__Bacteria;p__Bacteroidetes;c__Bacteroidia;o__Bacteroidales;f__Porphyromonadaceae;g__Porphyromonadaceae__uc	0.0769231	0	0.5	0.0714286	0	0.0909091	0	0	0	0
k__Bacteria;p__Bacteroidetes;c__Bacteroidia;o__Bacteroidales;f__Porphyromonadaceae;g__Porphyromonas	0.184975	0.166667	1.12368	0.105263		0.395145	0.486883		k__Bacteria;p__Bacteroidetes;c__Bacteroidia;o__Bacteroidales;f__Porphyromonadaceae;g__Porphyromonas	0.263889	0.106061	0.166667	0.166667	1.42593	0.821429	0.0657895	0.144737		0.480568	0.635407	0.309723	0.342056		k__Bacteria;p__Bacteroidetes;c__Bacteroidia;o__Bacteroidales;f__Porphyromonadaceae;g__Porphyromonas	0.263158	0.0967742	0.25	0.0625	0.339286	0.157407	0.138889	0.075		0.247833	0.0826074	0.0979204	0.0421108		k__Bacteria;p__Bacteroidetes;c__Bacteroidia;o__Bacteroidales;f__Porphyromonadaceae;g__Porphyromonas	0.192308	0.461538	0.5	0.0714286	0	0.136364	0.1	0.5	0	0
k__Bacteria;p__Bacteroidetes;c__Bacteroidia;o__Bacteroidales;f__Prevotellaceae;g__Alloprevotella	0.900884	0.907407	0.0866402	1.30263		0.799391	0.510958		k__Bacteria;p__Bacteroidetes;c__Bacteroidia;o__Bacteroidales;f__Prevotellaceae;g__Alloprevotella	1.18056	0.621212	1.51852	0.296296	0.101852	0.0714286	2.10526	0.5		1.22655	0.841515	0.372234	0.241222		k__Bacteria;p__Bacteroidetes;c__Bacteroidia;o__Bacteroidales;f__Prevotellaceae;g__Alloprevotella	0.618421	1.27419	0.383333	1.5625	0.758929	1.49074	0.458333	2.0625		0.554754	0.167753	1.59748	0.333354		k__Bacteria;p__Bacteroidetes;c__Bacteroidia;o__Bacteroidales;f__Prevotellaceae;g__Alloprevotella	0.846154	2.38462	0.5	0	0	0.454545	0.9	0	0.4	0
k__Bacteria;p__Bacteroidetes;c__Bacteroidia;o__Bacteroidales;f__Prevotellaceae;g__Paraprevotella	0.0707071	0.0648148	0.0866402	0.0723684		0.0736326	0.00925758		k__Bacteria;p__Bacteroidetes;c__Bacteroidia;o__Bacteroidales;f__Prevotellaceae;g__Paraprevotella	0.111111	0.030303	0.037037	0.0925926	0.101852	0.0714286	0.0657895	0.0789474		0.0789474	0.0341015	0.0683179	0.0268145		k__Bacteria;p__Bacteroidetes;c__Bacteroidia;o__Bacteroidales;f__Prevotellaceae;g__Paraprevotella	0.0131579	0.145161	0.0166667	0.125	0.0178571	0.157407	0.0138889	0.125		0.0153926	0.00223251	0.138142	0.0159776		k__Bacteria;p__Bacteroidetes;c__Bacteroidia;o__Bacteroidales;f__Prevotellaceae;g__Paraprevotella	0.192308	0.0769231	0	0.0714286	0	0.0909091	0	0	0	0
k__Bacteria;p__Bacteroidetes;c__Bacteroidia;o__Bacteroidales;f__Prevotellaceae;g__Prevotella	2.95265	3.56481	3.06448	3.46053		3.26062	0.297664		k__Bacteria;p__Bacteroidetes;c__Bacteroidia;o__Bacteroidales;f__Prevotellaceae;g__Prevotella	3.04167	2.86364	3.46296	3.66667	3.61111	2.51786	3.64474	3.27632		3.44012	0.277124	3.08112	0.498508		k__Bacteria;p__Bacteroidetes;c__Bacteroidia;o__Bacteroidales;f__Prevotellaceae;g__Prevotella	2.42105	3.6129	2.6	4.77083	2.00893	4.13889	1.22222	5.475		2.06305	0.612754	4.49941	0.804429		k__Bacteria;p__Bacteroidetes;c__Bacteroidia;o__Bacteroidales;f__Prevotellaceae;g__Prevotella	1.23077	6.34615	2	1.28571	0	2	4.66667	0.5	0.3	0.5
k__Bacteria;p__Bacteroidetes;c__Bacteroidia;o__Bacteroidales;f__Prevotellaceae;g__Prevotellaceae__uc	0.0435606	0.0925926	0.100364	0.125		0.0903792	0.0341329		k__Bacteria;p__Bacteroidetes;c__Bacteroidia;o__Bacteroidales;f__Prevotellaceae;g__Prevotellaceae__uc	0.0416667	0.0454545	0.111111	0.0740741	0.12037	0.0803571	0.157895	0.0921053		0.107761	0.0484839	0.0729978	0.0198246		k__Bacteria;p__Bacteroidetes;c__Bacteroidia;o__Bacteroidales;f__Prevotellaceae;g__Prevotellaceae__uc	0.0394737	0.0483871	0.0833333	0.104167	0.0714286	0.12963	0.0694444	0.175		0.06592	0.0186672	0.114296	0.05281		k__Bacteria;p__Bacteroidetes;c__Bacteroidia;o__Bacteroidales;f__Prevotellaceae;g__Prevotellaceae__uc	0	0.115385	0	0	0	0.0909091	0.0333333	0	0	0
k__Bacteria;p__Bacteroidetes;c__Bacteroidia;o__Bacteroidales;f__Rikenellaceae;g__Alistipes	1.70896	1.5463	2.00959	1.78947		1.76358	0.192688		k__Bacteria;p__Bacteroidetes;c__Bacteroidia;o__Bacteroidales;f__Rikenellaceae;g__Alistipes	1.40278	2.01515	1.18519	1.90741	1.78704	2.23214	0.986842	2.59211		1.34046	0.342768	2.1867	0.302132		k__Bacteria;p__Bacteroidetes;c__Bacteroidia;o__Bacteroidales;f__Rikenellaceae;g__Alistipes	2.61842	0.564516	2.51667	0.333333	3.27679	0.703704	3.41667	0.325		2.95714	0.45537	0.481638	0.185033		k__Bacteria;p__Bacteroidetes;c__Bacteroidia;o__Bacteroidales;f__Rikenellaceae;g__Alistipes	0.576923	1.15385	0	3.92857	0.25	0.545455	0.4	0	10.9	0
k__Bacteria;p__Bacteroidetes;c__Bacteroidia;o__Bacteroidales;f__Tannerellaceae;g__Parabacteroides	0.680556	0.740741	0.700728	0.822368		0.736098	0.0627168		k__Bacteria;p__Bacteroidetes;c__Bacteroidia;o__Bacteroidales;f__Tannerellaceae;g__Parabacteroides	1.02778	0.333333	1.03704	0.444444	0.990741	0.410714	1.03947	0.605263		1.02376	0.0225803	0.448439	0.114429		k__Bacteria;p__Bacteroidetes;c__Bacteroidia;o__Bacteroidales;f__Tannerellaceae;g__Parabacteroides	0.736842	0.645161	0.766667	0.708333	0.732143	0.657407	0.791667	0.85		0.75683	0.0278048	0.715226	0.0939212		k__Bacteria;p__Bacteroidetes;c__Bacteroidia;o__Bacteroidales;f__Tannerellaceae;g__Parabacteroides	0.730769	1.5	0	0.785714	1.25	0.409091	0.333333	0	0.3	0
k__Bacteria;p__Bacteroidetes;c__Bacteroidia;o__Bacteroidales;f__Tannerellaceae;g__Tannerella	0.109217	0.12963	0.108796	0.157895		0.126384	0.023148		k__Bacteria;p__Bacteroidetes;c__Bacteroidia;o__Bacteroidales;f__Tannerellaceae;g__Tannerella	0.0972222	0.121212	0.0555556	0.203704	0.0925926	0.125	0.0789474	0.236842		0.0810794	0.0187008	0.171689	0.0577282		k__Bacteria;p__Bacteroidetes;c__Bacteroidia;o__Bacteroidales;f__Tannerellaceae;g__Tannerella	0.0921053	0.129032	0.15	0.104167	0.107143	0.111111	0.222222	0.1		0.142868	0.0583127	0.111078	0.0128172		k__Bacteria;p__Bacteroidetes;c__Bacteroidia;o__Bacteroidales;f__Tannerellaceae;g__Tannerella	0.0384615	0.230769	0	0	0	0.0909091	0.2	0	0	0
k__Bacteria;p__Bacteroidetes;c__Chitinophagia;o__Chitinophagales;f__Chitinophagaceae;g__Chitinophagaceae__na	0.0359848	0.0555556	0.0406746	0.0263158		0.0396327	0.0121829		k__Bacteria;p__Bacteroidetes;c__Chitinophagia;o__Chitinophagales;f__Chitinophagaceae;g__Chitinophagaceae__na	0.0416667	0.030303	0.0185185	0.0925926	0.0277778	0.0535714	0.0131579	0.0394737		0.0252802	0.0124823	0.0539852	0.0274599		k__Bacteria;p__Bacteroidetes;c__Chitinophagia;o__Chitinophagales;f__Chitinophagaceae;g__Chitinophagaceae__na	0.0263158	0.0483871	0.05	0.0625	0.0178571	0.0185185	0.0277778	0.025		0.0304877	0.0137236	0.0386014	0.020455		k__Bacteria;p__Bacteroidetes;c__Chitinophagia;o__Chitinophagales;f__Chitinophagaceae;g__Chitinophagaceae__na	0.0769231	0	0	0.0714286	0	0	0.0333333	0	0	0.5
k__Bacteria;p__Bacteroidetes;c__Cytophagia;o__Cytophagales;f__Cytophagaceae;g__Cytophagaceae__na	0.00694444	0.0277778	0.0547288	0.0131579		0.0256522	0.0212607		k__Bacteria;p__Bacteroidetes;c__Cytophagia;o__Cytophagales;f__Cytophagaceae;g__Cytophagaceae__na	0.0138889	0	0.0555556	0	0.0648148	0.0446429	0.0131579	0.0131579		0.0368543	0.0272057	0.0144502	0.0210625		k__Bacteria;p__Bacteroidetes;c__Cytophagia;o__Cytophagales;f__Cytophagaceae;g__Cytophagaceae__na	0.0131579	0	0.0333333	0.0208333	0.0178571	0	0.0416667	0		0.0265038	0.0132845	0.00520833	0.0104167		k__Bacteria;p__Bacteroidetes;c__Cytophagia;o__Cytophagales;f__Cytophagaceae;g__Cytophagaceae__na	0	0.0384615	0	0	0	0	0	0	0	0
k__Bacteria;p__Bacteroidetes;c__Cytophagia;o__Cytophagales;f__Cytophagaceae;g__Cytophagaceae__uc	0.0429293	0.037037	0.120205	0.0131579		0.0533323	0.046403		k__Bacteria;p__Bacteroidetes;c__Cytophagia;o__Cytophagales;f__Cytophagaceae;g__Cytophagaceae__uc	0.0555556	0.030303	0.0555556	0.0185185	0.231481	0.00892857	0.0263158	0		0.0922271	0.0938539	0.0144375	0.013002		k__Bacteria;p__Bacteroidetes;c__Cytophagia;o__Cytophagales;f__Cytophagaceae;g__Cytophagaceae__uc	0.0657895	0.016129	0.0333333	0.0416667	0.00892857	0.0185185	0.0416667	0.0125		0.0374295	0.0234615	0.0222036	0.0132092		k__Bacteria;p__Bacteroidetes;c__Cytophagia;o__Cytophagales;f__Cytophagaceae;g__Cytophagaceae__uc	0	0.0384615	0	0.214286	0	0.0454545	0	0	0	0.5
k__Bacteria;p__Bacteroidetes;c__Flavobacteriia;o__Flavobacteriales;f__Flavobacteriaceae;g__Capnocytophaga	0.0378788	0.0462963	0.0406746	0.0657895		0.0476598	0.0125831		k__Bacteria;p__Bacteroidetes;c__Flavobacteriia;o__Flavobacteriales;f__Flavobacteriaceae;g__Capnocytophaga	0	0.0757576	0.0185185	0.0740741	0.0277778	0.0535714	0.0131579	0.118421		0.0148635	0.0116042	0.080456	0.0272454		k__Bacteria;p__Bacteroidetes;c__Flavobacteriia;o__Flavobacteriales;f__Flavobacteriaceae;g__Capnocytophaga	0.0131579	0.0645161	0.0333333	0.0625	0.0267857	0.0555556	0	0.125		0.0183192	0.014825	0.0768929	0.0323002		k__Bacteria;p__Bacteroidetes;c__Flavobacteriia;o__Flavobacteriales;f__Flavobacteriaceae;g__Capnocytophaga	0	0	0	0	0	0.0454545	0.133333	0	0	0
k__Bacteria;p__Bacteroidetes;c__Flavobacteriia;o__Flavobacteriales;f__Flavobacteriaceae;g__Chryseobacterium	0.0719697	0.0462963	0.0547288	0.0657895		0.0596961	0.0114309		k__Bacteria;p__Bacteroidetes;c__Flavobacteriia;o__Flavobacteriales;f__Flavobacteriaceae;g__Chryseobacterium	0.0833333	0.0606061	0.0740741	0.0185185	0.0648148	0.0446429	0.0921053	0.0394737		0.0785819	0.0117659	0.0408103	0.0173712		k__Bacteria;p__Bacteroidetes;c__Flavobacteriia;o__Flavobacteriales;f__Flavobacteriaceae;g__Chryseobacterium	0.0263158	0.129032	0	0.104167	0.0357143	0.0740741	0.0555556	0.075		0.0293964	0.0230785	0.0955682	0.0263238		k__Bacteria;p__Bacteroidetes;c__Flavobacteriia;o__Flavobacteriales;f__Flavobacteriaceae;g__Chryseobacterium	0.0769231	0	0	0.285714	0	0.0454545	0.0666667	0	0.1	0
k__Bacteria;p__Bacteroidetes;c__Flavobacteriia;o__Flavobacteriales;f__Flavobacteriaceae;g__Cloacibacterium	0.0909091	0.111111	0.120205	0.144737		0.116741	0.0223215		k__Bacteria;p__Bacteroidetes;c__Flavobacteriia;o__Flavobacteriales;f__Flavobacteriaceae;g__Cloacibacterium	0.166667	0.0151515	0.203704	0.0185185	0.231481	0.00892857	0.263158	0.0263158		0.216252	0.0410214	0.0172286	0.00724444		k__Bacteria;p__Bacteroidetes;c__Flavobacteriia;o__Flavobacteriales;f__Flavobacteriaceae;g__Cloacibacterium	0.0131579	0.193548	0.0166667	0.229167	0.0178571	0.222222	0.0416667	0.2375		0.0223371	0.0130399	0.220609	0.0190912		k__Bacteria;p__Bacteroidetes;c__Flavobacteriia;o__Flavobacteriales;f__Flavobacteriaceae;g__Cloacibacterium	0.461538	0	0	0	0	0	0	0	0.1	0
k__Bacteria;p__Bacteroidetes;c__Flavobacteriia;o__Flavobacteriales;f__Flavobacteriaceae;g__Flavobacteriaceae__uc	0.0498737	0.0555556	0.0415013	0.0131579		0.0400221	0.0188168		k__Bacteria;p__Bacteroidetes;c__Flavobacteriia;o__Flavobacteriales;f__Flavobacteriaceae;g__Flavobacteriaceae__uc	0.0694444	0.030303	0.0555556	0.0555556	0.0740741	0.00892857	0	0.0263158		0.0497685	0.0340994	0.0302757	0.0192393		k__Bacteria;p__Bacteroidetes;c__Flavobacteriia;o__Flavobacteriales;f__Flavobacteriaceae;g__Flavobacteriaceae__uc	0.0131579	0.0967742	0.0333333	0.0833333	0.0178571	0.0277778	0.0138889	0.0125		0.0195593	0.00941192	0.0550963	0.0412113		k__Bacteria;p__Bacteroidetes;c__Flavobacteriia;o__Flavobacteriales;f__Flavobacteriaceae;g__Flavobacteriaceae__uc	0.0769231	0	0	0.214286	0	0.0909091	0	0	0	0
k__Bacteria;p__Bacteroidetes;c__Flavobacteriia;o__Flavobacteriales;f__Flavobacteriaceae;g__Flavobacterium	0.0284091	0.037037	0.0406746	0.0263158		0.0331091	0.00685334		k__Bacteria;p__Bacteroidetes;c__Flavobacteriia;o__Flavobacteriales;f__Flavobacteriaceae;g__Flavobacterium	0.0416667	0.0151515	0.0555556	0.0185185	0.0277778	0.0535714	0.0526316	0		0.0444079	0.012596	0.0218104	0.0226542		k__Bacteria;p__Bacteroidetes;c__Flavobacteriia;o__Flavobacteriales;f__Flavobacteriaceae;g__Flavobacterium	0.0263158	0.0322581	0.0333333	0.0416667	0.0446429	0.037037	0.0416667	0.0125		0.0364897	0.00830153	0.0308654	0.012832		k__Bacteria;p__Bacteroidetes;c__Flavobacteriia;o__Flavobacteriales;f__Flavobacteriaceae;g__Flavobacterium	0.0769231	0	0	0	0.25	0	0	0	0	0.5
k__Bacteria;p__Bacteroidetes;c__Flavobacteriia;o__Flavobacteriia__na;f__Flavobacteriia__na;g__Flavobacteriia__na	0.0656566	0.0925926	0.105324	0.0526316		0.0790512	0.0241595		k__Bacteria;p__Bacteroidetes;c__Flavobacteriia;o__Flavobacteriia__na;f__Flavobacteriia__na;g__Flavobacteriia__na	0.0555556	0.0757576	0.0740741	0.111111	0.148148	0.0625	0.0394737	0.0657895		0.0793129	0.0480184	0.0787895	0.0222728		k__Bacteria;p__Bacteroidetes;c__Flavobacteriia;o__Flavobacteriia__na;f__Flavobacteriia__na;g__Flavobacteriia__na	0.0657895	0.0645161	0.1	0.0833333	0.0446429	0.037037	0.0694444	0.0375		0.0699692	0.0228109	0.0555966	0.0225154		k__Bacteria;p__Bacteroidetes;c__Flavobacteriia;o__Flavobacteriia__na;f__Flavobacteriia__na;g__Flavobacteriia__na	0.0769231	0.0769231	0	0	0	0	0.1	0.5	0	0.5
k__Bacteria;p__Bacteroidetes;c__Sphingobacteriia;o__Sphingobacteriales;f__Sphingobacteriales__na;g__Sphingobacteriales__na	0.0713384	0.12963	0.0505952	0.118421		0.0924961	0.0376578		k__Bacteria;p__Bacteroidetes;c__Sphingobacteriia;o__Sphingobacteriales;f__Sphingobacteriales__na;g__Sphingobacteriales__na	0.0972222	0.0454545	0.111111	0.148148	0.0833333	0.0178571	0.118421	0.118421		0.102522	0.0155225	0.0824702	0.0609674		k__Bacteria;p__Bacteroidetes;c__Sphingobacteriia;o__Sphingobacteriales;f__Sphingobacteriales__na;g__Sphingobacteriales__na	0	0.016129	0.183333	0.0625	0.00892857	0.00925926	0.125	0.1125		0.0793155	0.0897256	0.0500971	0.0478522		k__Bacteria;p__Bacteroidetes;c__Sphingobacteriia;o__Sphingobacteriales;f__Sphingobacteriales__na;g__Sphingobacteriales__na	0.0384615	0.0769231	0	0.214286	0.25	0	0.0333333	0	0.2	0
k__Bacteria;p__Chlamydiae;c__Chlamydiia;o__Parachlamydiales;f__Rhabdochlamydiaceae;g__Candidatus Rhabdochlamydia	0.00694444	0.0277778	0.174272	0		0.0522487	0.082201		k__Bacteria;p__Chlamydiae;c__Chlamydiia;o__Parachlamydiales;f__Rhabdochlamydiaceae;g__Candidatus Rhabdochlamydia	0.0138889	0	0.0555556	0	0.259259	0.0892857	0	0		0.0821759	0.120393	0.0223214	0.0446429		k__Bacteria;p__Chlamydiae;c__Chlamydiia;o__Parachlamydiales;f__Rhabdochlamydiaceae;g__Candidatus Rhabdochlamydia	0.0131579	0	0.0333333	0.0208333	0	0.00925926	0	0		0.0116228	0.0157468	0.00752315	0.00988889		k__Bacteria;p__Chlamydiae;c__Chlamydiia;o__Parachlamydiales;f__Rhabdochlamydiaceae;g__Candidatus Rhabdochlamydia	0	0.0384615	0	0	0	0	0	0	0	0
k__Bacteria;p__Deinococcus-Thermus;c__Deinococci;o__Deinococcales;f__Deinococcaceae;g__Deinococcus	0.0277778	0.0462963	0.0272817	0.00657895		0.0269837	0.0162281		k__Bacteria;p__Deinococcus-Thermus;c__Deinococci;o__Deinococcales;f__Deinococcaceae;g__Deinococcus	0.0555556	0	0.0740741	0.0185185	0.0277778	0.0267857	0.0131579	0		0.0426413	0.0273556	0.0113261	0.0135067		k__Bacteria;p__Deinococcus-Thermus;c__Deinococci;o__Deinococcales;f__Deinococcaceae;g__Deinococcus	0.0263158	0.0322581	0.05	0.0416667	0.0357143	0.0185185	0.0138889	0.0125		0.0314797	0.0152429	0.0262358	0.0131986		k__Bacteria;p__Deinococcus-Thermus;c__Deinococci;o__Deinococcales;f__Deinococcaceae;g__Deinococcus	0	0	0	0.214286	0.25	0	0	0	0	0
k__Bacteria;p__Firmicutes;c__Bacilli;o__Bacillales;f__Bacillaceae;g__Bacillus	0.0296717	0.0277778	0.0505952	0.0394737		0.0368796	0.0104824		k__Bacteria;p__Firmicutes;c__Bacilli;o__Bacillales;f__Bacillaceae;g__Bacillus	0.0138889	0.0454545	0.037037	0.0185185	0.0833333	0.0178571	0.0789474	0		0.0533017	0.0335535	0.0204576	0.0187428		k__Bacteria;p__Firmicutes;c__Bacilli;o__Bacillales;f__Bacillaceae;g__Bacillus	0.0131579	0.0483871	0.0333333	0.0208333	0.0892857	0.00925926	0.0694444	0.0125		0.0513053	0.0343984	0.0227449	0.0177764		k__Bacteria;p__Firmicutes;c__Bacilli;o__Bacillales;f__Bacillaceae;g__Bacillus	0	0	0	0.0714286	0	0.0454545	0	0.5	0	0.5
k__Bacteria;p__Firmicutes;c__Bacilli;o__Bacillales;f__Bacillales__na;g__Gemella	0.119949	0.166667	0.174272	0.184211		0.161275	0.0284713		k__Bacteria;p__Firmicutes;c__Bacilli;o__Bacillales;f__Bacillales__na;g__Gemella	0.194444	0.0454545	0.259259	0.0740741	0.259259	0.0892857	0.302632	0.0657895		0.253899	0.0445989	0.068651	0.0182708		k__Bacteria;p__Firmicutes;c__Bacilli;o__Bacillales;f__Bacillales__na;g__Gemella	0.0789474	0.177419	0.133333	0.208333	0.116071	0.231481	0.0694444	0.2875		0.0994491	0.0302492	0.226184	0.0464914		k__Bacteria;p__Firmicutes;c__Bacilli;o__Bacillales;f__Bacillales__na;g__Gemella	0.115385	0.384615	0	0.0714286	0	0	0.1	0	0	0
k__Bacteria;p__Firmicutes;c__Bacilli;o__Bacillales;f__Staphylococcaceae;g__Staphylococcus	0.278409	0.37963	0.215278	0.276316		0.287408	0.068097		k__Bacteria;p__Firmicutes;c__Bacilli;o__Bacillales;f__Staphylococcaceae;g__Staphylococcus	0.375	0.181818	0.444444	0.314815	0.305556	0.125	0.289474	0.263158		0.353618	0.0710191	0.221198	0.08432		k__Bacteria;p__Firmicutes;c__Bacilli;o__Bacillales;f__Staphylococcaceae;g__Staphylococcus	0.302632	0.258065	0.266667	0.520833	0.1875	0.240741	0.263889	0.2875		0.255172	0.0484425	0.326785	0.130798		k__Bacteria;p__Firmicutes;c__Bacilli;o__Bacillales;f__Staphylococcaceae;g__Staphylococcus	0.269231	0.192308	0.5	0.857143	0.5	0.181818	0	2	0.2	1
k__Bacteria;p__Firmicutes;c__Bacilli;o__Bacilli__uc;f__Bacilli__uc;g__Bacilli__uc	0.0997475	0.12037	0.0689484	0.0723684		0.0903587	0.0242961		k__Bacteria;p__Firmicutes;c__Bacilli;o__Bacilli__uc;f__Bacilli__uc;g__Bacilli__uc	0.138889	0.0606061	0.203704	0.037037	0.111111	0.0267857	0.0789474	0.0657895		0.133163	0.0530233	0.0475546	0.0186621		k__Bacteria;p__Firmicutes;c__Bacilli;o__Bacilli__uc;f__Bacilli__uc;g__Bacilli__uc	0.131579	0.0645161	0.15	0.0833333	0.0625	0.0740741	0.0277778	0.1125		0.0929642	0.057508	0.0836059	0.0207382		k__Bacteria;p__Firmicutes;c__Bacilli;o__Bacilli__uc;f__Bacilli__uc;g__Bacilli__uc	0.153846	0.115385	0	0.214286	0	0.0454545	0.0333333	1	0	0
k__Bacteria;p__Firmicutes;c__Bacilli;o__Lactobacillales;f__Enterococcaceae;g__Enterococcus	0.092803	0.101852	0.0540675	0.0921053		0.0852069	0.021229		k__Bacteria;p__Firmicutes;c__Bacilli;o__Lactobacillales;f__Enterococcaceae;g__Enterococcus	0.125	0.0606061	0.111111	0.0925926	0.0277778	0.0803571	0.0789474	0.105263		0.0857091	0.0431694	0.0847047	0.0190133		k__Bacteria;p__Firmicutes;c__Bacilli;o__Lactobacillales;f__Enterococcaceae;g__Enterococcus	0.118421	0.0645161	0.116667	0.0833333	0.0446429	0.0648148	0.0972222	0.0875		0.0942382	0.0344308	0.0750411	0.0121015		k__Bacteria;p__Firmicutes;c__Bacilli;o__Lactobacillales;f__Enterococcaceae;g__Enterococcus	0.230769	0.0384615	0	0.142857	0	0.0454545	0.0666667	0.5	0	0
k__Bacteria;p__Firmicutes;c__Bacilli;o__Lactobacillales;f__Lactobacillaceae;g__Lactobacillus	0.143939	0.175926	0.178241	0.125		0.155777	0.0258067		k__Bacteria;p__Firmicutes;c__Bacilli;o__Lactobacillales;f__Lactobacillaceae;g__Lactobacillus	0.166667	0.121212	0.185185	0.166667	0.231481	0.125	0.0789474	0.171053		0.16557	0.0638586	0.145983	0.0265216		k__Bacteria;p__Firmicutes;c__Bacilli;o__Lactobacillales;f__Lactobacillaceae;g__Lactobacillus	0.184211	0.0967742	0.133333	0.229167	0.205357	0.148148	0.138889	0.1125		0.165447	0.035031	0.146647	0.0590623		k__Bacteria;p__Firmicutes;c__Bacilli;o__Lactobacillales;f__Lactobacillaceae;g__Lactobacillus	0.115385	0.192308	0	0.142857	0.5	0.181818	0.0333333	0.5	0.1	0.5
k__Bacteria;p__Firmicutes;c__Bacilli;o__Lactobacillales;f__Leuconostocaceae;g__Leuconostoc	0.0359848	0.0277778	0.00892857	0.0328947		0.0263965	0.0121271		k__Bacteria;p__Firmicutes;c__Bacilli;o__Lactobacillales;f__Leuconostocaceae;g__Leuconostoc	0.0416667	0.030303	0.037037	0.0185185	0	0.0178571	0.0131579	0.0526316		0.0229654	0.0197598	0.0298276	0.0162423		k__Bacteria;p__Firmicutes;c__Bacilli;o__Lactobacillales;f__Leuconostocaceae;g__Leuconostoc	0.0526316	0.016129	0.0333333	0.0208333	0.00892857	0.00925926	0.0277778	0.0375		0.0306678	0.0179857	0.0209304	0.0120254		k__Bacteria;p__Firmicutes;c__Bacilli;o__Lactobacillales;f__Leuconostocaceae;g__Leuconostoc	0.0384615	0.0384615	0	0.0714286	0	0.0909091	0	0	0	0
k__Bacteria;p__Firmicutes;c__Bacilli;o__Lactobacillales;f__Streptococcaceae;g__Streptococcus	0.629419	0.648148	0.540013	0.763158		0.645185	0.091717		k__Bacteria;p__Firmicutes;c__Bacilli;o__Lactobacillales;f__Streptococcaceae;g__Streptococcus	0.819444	0.439394	0.851852	0.444444	0.740741	0.339286	1.05263	0.473684		0.866167	0.132776	0.424202	0.0585941		k__Bacteria;p__Firmicutes;c__Bacilli;o__Lactobacillales;f__Streptococcaceae;g__Streptococcus	0.644737	0.629032	0.666667	0.625	0.580357	0.490741	1.01389	0.5375		0.726412	0.19512	0.570568	0.0679382		k__Bacteria;p__Firmicutes;c__Bacilli;o__Lactobacillales;f__Streptococcaceae;g__Streptococcus	0.653846	0.846154	1	0.785714	1.75	0.636364	0.233333	3	0.2	0
k__Bacteria;p__Firmicutes;c__Clostridia;o__Clostridia__na;f__Clostridia__na;g__Clostridia__na	0.0789141	0.0555556	0.082672	0.0394737		0.0641538	0.020362		k__Bacteria;p__Firmicutes;c__Clostridia;o__Clostridia__na;f__Clostridia__na;g__Clostridia__na	0.0972222	0.0606061	0.0185185	0.0925926	0.12963	0.0357143	0.0394737	0.0394737		0.071211	0.0512285	0.0570967	0.0260771		k__Bacteria;p__Firmicutes;c__Clostridia;o__Clostridia__na;f__Clostridia__na;g__Clostridia__na	0.131579	0.016129	0.1	0	0.160714	0	0.0833333	0		0.118907	0.0343093	0.00403226	0.00806452		k__Bacteria;p__Firmicutes;c__Clostridia;o__Clostridia__na;f__Clostridia__na;g__Clostridia__na	0.192308	0	0	0.142857	0	0.136364	0.0333333	0	0	0
k__Bacteria;p__Firmicutes;c__Clostridia;o__Clostridia__uc;f__Clostridia__uc;g__Clostridia__uc	0.0372475	0.00925926	0.0500992	0.0328947		0.0323752	0.0170538		k__Bacteria;p__Firmicutes;c__Clostridia;o__Clostridia__uc;f__Clostridia__uc;g__Clostridia__uc	0.0138889	0.0606061	0.0185185	0	0.0555556	0.0446429	0.0263158	0.0394737		0.0285697	0.0187071	0.0361807	0.0257429		k__Bacteria;p__Firmicutes;c__Clostridia;o__Clostridia__uc;f__Clostridia__uc;g__Clostridia__uc	0.0263158	0.0483871	0.0166667	0	0.0267857	0.0740741	0.0694444	0		0.0348032	0.0235603	0.0306153	0.0368741		k__Bacteria;p__Firmicutes;c__Clostridia;o__Clostridia__uc;f__Clostridia__uc;g__Clostridia__uc	0	0	0	0.0714286	0	0.0454545	0.0666667	0	0.1	0
k__Bacteria;p__Firmicutes;c__Clostridia;o__Clostridiales;f__Clostridiaceae;g__Clostridiaceae__uc	0.0795455	0.0648148	0.0854828	0.0723684		0.0755529	0.0089441		k__Bacteria;p__Firmicutes;c__Clostridia;o__Clostridiales;f__Clostridiaceae;g__Clostridiaceae__uc	0.0833333	0.0757576	0.037037	0.0925926	0.037037	0.133929	0.0263158	0.118421		0.0459308	0.0254421	0.105175	0.0259867		k__Bacteria;p__Firmicutes;c__Clostridia;o__Clostridiales;f__Clostridiaceae;g__Clostridiaceae__uc	0.0789474	0.0806452	0	0	0.0714286	0.101852	0	0.1375		0.037594	0.0435182	0.0799993	0.0582643		k__Bacteria;p__Firmicutes;c__Clostridia;o__Clostridiales;f__Clostridiaceae;g__Clostridiaceae__uc	0.0384615	0.115385	0.5	0	0.25	0.0909091	0.0333333	0	0.2	0
k__Bacteria;p__Firmicutes;c__Clostridia;o__Clostridiales;f__Clostridiaceae;g__Clostridium	1.25126	0.805556	1.29382	0.769737		1.03009	0.280873		k__Bacteria;p__Firmicutes;c__Clostridia;o__Clostridiales;f__Clostridiaceae;g__Clostridium	1.30556	1.19697	0.648148	0.962963	1.4537	1.13393	0.592105	0.947368		0.999878	0.443241	1.06031	0.124268		k__Bacteria;p__Firmicutes;c__Clostridia;o__Clostridiales;f__Clostridiaceae;g__Clostridium	1.43421	1.03226	0.916667	0.666667	1.5	1.07407	0.763889	0.775		1.15369	0.368215	0.887	0.197642		k__Bacteria;p__Firmicutes;c__Clostridia;o__Clostridiales;f__Clostridiaceae;g__Clostridium	1.34615	1.69231	0	1	0.25	1.63636	0.8	1.5	1.6	0
k__Bacteria;p__Firmicutes;c__Clostridia;o__Clostridiales;f__Clostridiaceae;g__Hungatella	0.0883838	0.157407	0.183862	0.105263		0.133729	0.0444991		k__Bacteria;p__Firmicutes;c__Clostridia;o__Clostridiales;f__Clostridiaceae;g__Hungatella	0.0555556	0.121212	0.037037	0.277778	0.0462963	0.321429	0.0526316	0.157895		0.0478801	0.00819694	0.219578	0.0952915		k__Bacteria;p__Firmicutes;c__Clostridia;o__Clostridiales;f__Clostridiaceae;g__Hungatella	0.105263	0.0645161	0.2	0.104167	0.232143	0.138889	0.0972222	0.1125		0.158657	0.0676623	0.105018	0.0307915		k__Bacteria;p__Firmicutes;c__Clostridia;o__Clostridiales;f__Clostridiaceae;g__Hungatella	0.0384615	0.0769231	0	0.0714286	0	0.181818	0.133333	0	0	0
k__Bacteria;p__Firmicutes;c__Clostridia;o__Clostridiales;f__Clostridiales__na;g__Clostridiales__na	0.0713384	0.0277778	0.0646495	0.0592105		0.055744	0.0192926		k__Bacteria;p__Firmicutes;c__Clostridia;o__Clostridiales;f__Clostridiales__na;g__Clostridiales__na	0.0972222	0.0454545	0.0555556	0	0.12037	0.00892857	0.0526316	0.0657895		0.0814449	0.0329878	0.0300431	0.0308962		k__Bacteria;p__Firmicutes;c__Clostridia;o__Clostridiales;f__Clostridiales__na;g__Clostridiales__na	0.0657895	0.0806452	0.0333333	0.0208333	0.0803571	0.0462963	0.0694444	0.05		0.0622311	0.0202347	0.0494437	0.0245105		k__Bacteria;p__Firmicutes;c__Clostridia;o__Clostridiales;f__Clostridiales__na;g__Clostridiales__na	0.153846	0.0384615	0	0.142857	0	0.0909091	0.0333333	0	0	0
k__Bacteria;p__Firmicutes;c__Clostridia;o__Clostridiales;f__Clostridiales__na;g__Intestinimonas	0.00694444	0.037037	0.0183532	0.0263158		0.0221626	0.0127096		k__Bacteria;p__Firmicutes;c__Clostridia;o__Clostridiales;f__Clostridiales__na;g__Intestinimonas	0.0138889	0	0.037037	0.037037	0.0277778	0.00892857	0.0526316	0		0.0328338	0.0162695	0.0114914	0.0175428		k__Bacteria;p__Firmicutes;c__Clostridia;o__Clostridiales;f__Clostridiales__na;g__Intestinimonas	0	0.016129	0.0333333	0.0416667	0.0267857	0.00925926	0.0277778	0.025		0.0219742	0.0149301	0.0230137	0.0140055		k__Bacteria;p__Firmicutes;c__Clostridia;o__Clostridiales;f__Clostridiales__na;g__Intestinimonas	0.0384615	0	0	0	0	0	0	0	0	0
k__Bacteria;p__Firmicutes;c__Clostridia;o__Clostridiales;f__Clostridiales__uc;g__Clostridiales__uc	2.5221	2.01852	2.54696	2.05263		2.28505	0.288585		k__Bacteria;p__Firmicutes;c__Clostridia;o__Clostridiales;f__Clostridiales__uc;g__Clostridiales__uc	2.68056	2.36364	2.16667	1.87037	2.87963	2.21429	2.34211	1.76316		2.51724	0.322269	2.05286	0.282766		k__Bacteria;p__Firmicutes;c__Clostridia;o__Clostridiales;f__Clostridiales__uc;g__Clostridiales__uc	2.07895	3.08065	1.7	2.41667	2.16071	2.93519	1.94444	2.15		1.97103	0.201486	2.64562	0.436331		k__Bacteria;p__Firmicutes;c__Clostridia;o__Clostridiales;f__Clostridiales__uc;g__Clostridiales__uc	2.61538	3.53846	0.5	2.14286	0.5	2.5	2.06667	2	3.4	0.5
k__Bacteria;p__Firmicutes;c__Clostridia;o__Clostridiales;f__Eubacteriaceae;g__Eubacterium	0.316919	0.194444	0.344246	0.256579		0.278047	0.0666924		k__Bacteria;p__Firmicutes;c__Clostridia;o__Clostridiales;f__Eubacteriaceae;g__Eubacterium	0.527778	0.106061	0.240741	0.148148	0.527778	0.160714	0.368421	0.144737		0.416179	0.139006	0.139915	0.0235921		k__Bacteria;p__Firmicutes;c__Clostridia;o__Clostridiales;f__Eubacteriaceae;g__Eubacterium	0.434211	0.193548	0.2	0.1875	0.5	0.175926	0.333333	0.1875		0.366886	0.130676	0.186119	0.00736905		k__Bacteria;p__Firmicutes;c__Clostridia;o__Clostridiales;f__Eubacteriaceae;g__Eubacterium	0.384615	1	0	0.142857	0	0.181818	0.0666667	0	0.1	0
k__Bacteria;p__Firmicutes;c__Clostridia;o__Clostridiales;f__Lachnospiraceae;g__Blautia	0.136364	0.111111	0.118717	0.0657895		0.107995	0.0300597		k__Bacteria;p__Firmicutes;c__Clostridia;o__Clostridiales;f__Lachnospiraceae;g__Blautia	0.166667	0.106061	0.166667	0.0555556	0.148148	0.0892857	0.0657895	0.0657895		0.136818	0.0481501	0.0791728	0.0228189		k__Bacteria;p__Firmicutes;c__Clostridia;o__Clostridiales;f__Lachnospiraceae;g__Blautia	0.0921053	0.193548	0.0666667	0.166667	0.0982143	0.138889	0.0555556	0.075		0.0781354	0.0203281	0.143526	0.050843		k__Bacteria;p__Firmicutes;c__Clostridia;o__Clostridiales;f__Lachnospiraceae;g__Blautia	0.153846	0.115385	0	0.285714	0.25	0.181818	0.0333333	0	0.2	0
k__Bacteria;p__Firmicutes;c__Clostridia;o__Clostridiales;f__Lachnospiraceae;g__Catonella	0.0227273	0.0555556	0.0760582	0		0.0385853	0.0338256		k__Bacteria;p__Firmicutes;c__Clostridia;o__Clostridiales;f__Lachnospiraceae;g__Catonella	0	0.0454545	0	0.111111	0.00925926	0.142857	0	0		0.00231481	0.00462963	0.0748557	0.0643077		k__Bacteria;p__Firmicutes;c__Clostridia;o__Clostridiales;f__Lachnospiraceae;g__Catonella	0.0394737	0	0.1	0	0.142857	0.00925926	0	0		0.0705827	0.0633474	0.00231481	0.00462963		k__Bacteria;p__Firmicutes;c__Clostridia;o__Clostridiales;f__Lachnospiraceae;g__Catonella	0	0	0	0	0	0	0.1	0	0	0
k__Bacteria;p__Firmicutes;c__Clostridia;o__Clostridiales;f__Lachnospiraceae;g__Coprococcus	0.129419	0.0462963	0.0911045	0.0131579		0.0699945	0.0508885		k__Bacteria;p__Firmicutes;c__Clostridia;o__Clostridiales;f__Lachnospiraceae;g__Coprococcus	0.152778	0.106061	0.0185185	0.0740741	0.101852	0.0803571	0	0.0263158		0.068287	0.0716596	0.0717019	0.0332714		k__Bacteria;p__Firmicutes;c__Clostridia;o__Clostridiales;f__Lachnospiraceae;g__Coprococcus	0.157895	0.0967742	0.0166667	0.0833333	0.0982143	0.0833333	0	0.025		0.0681939	0.0736046	0.0721102	0.0320396		k__Bacteria;p__Firmicutes;c__Clostridia;o__Clostridiales;f__Lachnospiraceae;g__Coprococcus	0	0.384615	0	0.0714286	0	0.0454545	0.1	0	0.3	0
k__Bacteria;p__Firmicutes;c__Clostridia;o__Clostridiales;f__Lachnospiraceae;g__Dorea	0.188763	0.0925926	0.100033	0.111842		0.123308	0.0443506		k__Bacteria;p__Firmicutes;c__Clostridia;o__Clostridiales;f__Lachnospiraceae;g__Dorea	0.180556	0.19697	0.0740741	0.111111	0.101852	0.0982143	0.118421	0.105263		0.118726	0.0450981	0.12789	0.0463543		k__Bacteria;p__Firmicutes;c__Clostridia;o__Clostridiales;f__Lachnospiraceae;g__Dorea	0.157895	0.225806	0.0833333	0.104167	0.0625	0.138889	0.125	0.1		0.107182	0.04264	0.142216	0.0583906		k__Bacteria;p__Firmicutes;c__Clostridia;o__Clostridiales;f__Lachnospiraceae;g__Dorea	0.307692	0.153846	0	0.0714286	0	0.136364	0.133333	0	0.6	0
k__Bacteria;p__Firmicutes;c__Clostridia;o__Clostridiales;f__Lachnospiraceae;g__Lachnoanaerobaculum	0.105429	0.0648148	0.0625	0.0526316		0.0713439	0.0233296		k__Bacteria;p__Firmicutes;c__Clostridia;o__Clostridiales;f__Lachnospiraceae;g__Lachnoanaerobaculum	0.0138889	0.19697	0.0555556	0.0740741	0	0.125	0.0131579	0.0921053		0.0206506	0.0241293	0.122037	0.0542219		k__Bacteria;p__Firmicutes;c__Clostridia;o__Clostridiales;f__Lachnospiraceae;g__Lachnoanaerobaculum	0.118421	0.0806452	0.1	0.0208333	0.0714286	0.0555556	0.0277778	0.075		0.0794069	0.0394774	0.0580085	0.0270132		k__Bacteria;p__Firmicutes;c__Clostridia;o__Clostridiales;f__Lachnospiraceae;g__Lachnoanaerobaculum	0.0384615	0	0	0	0	0.0909091	0.333333	0	0.1	0
k__Bacteria;p__Firmicutes;c__Clostridia;o__Clostridiales;f__Lachnospiraceae;g__Lachnoclostridium	0.152778	0.157407	0.14914	0.197368		0.164173	0.0223871		k__Bacteria;p__Firmicutes;c__Clostridia;o__Clostridiales;f__Lachnospiraceae;g__Lachnoclostridium	0.138889	0.166667	0.0740741	0.240741	0.101852	0.196429	0.144737	0.25		0.114888	0.0331799	0.213459	0.0389833		k__Bacteria;p__Firmicutes;c__Clostridia;o__Clostridiales;f__Lachnospiraceae;g__Lachnoclostridium	0.105263	0.209677	0.0833333	0.25	0.133929	0.166667	0.111111	0.275		0.108409	0.0207945	0.225336	0.0474767		k__Bacteria;p__Firmicutes;c__Clostridia;o__Clostridiales;f__Lachnospiraceae;g__Lachnoclostridium	0.0769231	0.269231	0	0.0714286	0	0.318182	0.133333	0	0	0
k__Bacteria;p__Firmicutes;c__Clostridia;o__Clostridiales;f__Lachnospiraceae;g__Lachnospiraceae__na	0.117424	0.0740741	0.0815146	0.0657895		0.0847006	0.0227416		k__Bacteria;p__Firmicutes;c__Clostridia;o__Clostridiales;f__Lachnospiraceae;g__Lachnospiraceae__na	0.0833333	0.151515	0.037037	0.111111	0.0648148	0.0982143	0.0394737	0.0921053		0.0561647	0.022041	0.113236	0.0267206		k__Bacteria;p__Firmicutes;c__Clostridia;o__Clostridiales;f__Lachnospiraceae;g__Lachnospiraceae__na	0.157895	0.0645161	0.0833333	0.0625	0.0982143	0.0648148	0.0555556	0.075		0.0987495	0.043212	0.0667077	0.00562296		k__Bacteria;p__Firmicutes;c__Clostridia;o__Clostridiales;f__Lachnospiraceae;g__Lachnospiraceae__na	0.0384615	0.0769231	0	0.214286	0	0.0454545	0.233333	0.5	0.1	0
k__Bacteria;p__Firmicutes;c__Clostridia;o__Clostridiales;f__Lachnospiraceae;g__Lachnospiraceae__uc	0.361742	0.277778	0.316138	0.25		0.301414	0.0485056		k__Bacteria;p__Firmicutes;c__Clostridia;o__Clostridiales;f__Lachnospiraceae;g__Lachnospiraceae__uc	0.208333	0.515152	0.0925926	0.462963	0.203704	0.428571	0.236842	0.263158		0.185368	0.0635622	0.417461	0.108853		k__Bacteria;p__Firmicutes;c__Clostridia;o__Clostridiales;f__Lachnospiraceae;g__Lachnospiraceae__uc	0.355263	0.354839	0.283333	0.270833	0.348214	0.287037	0.180556	0.3125		0.291842	0.0809468	0.306302	0.0366215		k__Bacteria;p__Firmicutes;c__Clostridia;o__Clostridiales;f__Lachnospiraceae;g__Lachnospiraceae__uc	0.115385	0.230769	0	0.357143	0.25	0.0909091	0.733333	1	0.8	0
k__Bacteria;p__Firmicutes;c__Clostridia;o__Clostridiales;f__Lachnospiraceae;g__Oribacterium	0.196338	0.222222	0.285714	0.0131579		0.179358	0.11699		k__Bacteria;p__Firmicutes;c__Clostridia;o__Clostridiales;f__Lachnospiraceae;g__Oribacterium	0.0138889	0.378788	0.0185185	0.425926	0	0.571429	0	0.0263158		0.00810185	0.00954423	0.350615	0.231224		k__Bacteria;p__Firmicutes;c__Clostridia;o__Clostridiales;f__Lachnospiraceae;g__Oribacterium	0.315789	0.0322581	0.366667	0.0416667	0.5625	0.00925926	0.0277778	0		0.318183	0.220894	0.020796	0.0194296		k__Bacteria;p__Firmicutes;c__Clostridia;o__Clostridiales;f__Lachnospiraceae;g__Oribacterium	0	0.0384615	0	0	0	0	0.833333	0	0	0
k__Bacteria;p__Firmicutes;c__Clostridia;o__Clostridiales;f__Lachnospiraceae;g__Roseburia	0.333965	0.296296	0.381779	0.210526		0.305642	0.0724186		k__Bacteria;p__Firmicutes;c__Clostridia;o__Clostridiales;f__Lachnospiraceae;g__Roseburia	0.319444	0.348485	0.259259	0.333333	0.37963	0.383929	0.184211	0.236842		0.285636	0.0835876	0.325647	0.0628853		k__Bacteria;p__Firmicutes;c__Clostridia;o__Clostridiales;f__Lachnospiraceae;g__Roseburia	0.197368	0.5	0.233333	0.375	0.25	0.518519	0.263889	0.1625		0.236148	0.0287124	0.389005	0.163905		k__Bacteria;p__Firmicutes;c__Clostridia;o__Clostridiales;f__Lachnospiraceae;g__Roseburia	0.615385	0.230769	0	0.0714286	0	0.227273	0.333333	0	0.8	0
k__Bacteria;p__Firmicutes;c__Clostridia;o__Clostridiales;f__Oscillospiraceae;g__Oscillibacter	0.092803	0.101852	0.0687831	0.0394737		0.0757279	0.0279083		k__Bacteria;p__Firmicutes;c__Clostridia;o__Clostridiales;f__Oscillospiraceae;g__Oscillibacter	0.125	0.0606061	0.111111	0.0925926	0.101852	0.0357143	0	0.0789474		0.0844907	0.0571248	0.0669651	0.024613		k__Bacteria;p__Firmicutes;c__Clostridia;o__Clostridiales;f__Oscillospiraceae;g__Oscillibacter	0.157895	0.016129	0.133333	0.0625	0.107143	0.0277778	0.0416667	0.0375		0.110009	0.0500532	0.0359767	0.0197227		k__Bacteria;p__Firmicutes;c__Clostridia;o__Clostridiales;f__Oscillospiraceae;g__Oscillibacter	0.115385	0.230769	0	0	0	0.0454545	0.1	0	0	0
k__Bacteria;p__Firmicutes;c__Clostridia;o__Clostridiales;f__Peptostreptococcaceae;g__Clostridioides	0.0227273	0.0185185	0.0453042	0.0328947		0.0298612	0.0119337		k__Bacteria;p__Firmicutes;c__Clostridia;o__Clostridiales;f__Peptostreptococcaceae;g__Clostridioides	0	0.0454545	0.037037	0	0.037037	0.0535714	0.0131579	0.0526316		0.021808	0.0183871	0.0379144	0.0255349		k__Bacteria;p__Firmicutes;c__Clostridia;o__Clostridiales;f__Peptostreptococcaceae;g__Clostridioides	0.0131579	0.0322581	0.0166667	0.0208333	0.0625	0.0277778	0.0416667	0.025		0.0334978	0.023129	0.0264673	0.00480086		k__Bacteria;p__Firmicutes;c__Clostridia;o__Clostridiales;f__Peptostreptococcaceae;g__Clostridioides	0	0	0	0	0	0.0454545	0.0666667	0	0	0
k__Bacteria;p__Firmicutes;c__Clostridia;o__Clostridiales;f__Peptostreptococcaceae;g__Filifactor	0.0296717	0.0462963	0.0626653	0.0328947		0.042882	0.0150255		k__Bacteria;p__Firmicutes;c__Clostridia;o__Clostridiales;f__Peptostreptococcaceae;g__Filifactor	0.0138889	0.0454545	0	0.0925926	0.00925926	0.116071	0.0131579	0.0526316		0.00907651	0.00638313	0.0766875	0.0334577		k__Bacteria;p__Firmicutes;c__Clostridia;o__Clostridiales;f__Peptostreptococcaceae;g__Filifactor	0	0.0645161	0	0.104167	0.00892857	0.12037	0.0138889	0.05		0.00570437	0.00689109	0.0847633	0.0329787		k__Bacteria;p__Firmicutes;c__Clostridia;o__Clostridiales;f__Peptostreptococcaceae;g__Filifactor	0.0384615	0	0	0	0	0.136364	0	0	0	0
k__Bacteria;p__Firmicutes;c__Clostridia;o__Clostridiales;f__Peptostreptococcaceae;g__Peptostreptococcaceae__uc	0.0145202	0.00925926	0.0181878	0.0394737		0.0203602	0.0132587		k__Bacteria;p__Firmicutes;c__Clostridia;o__Clostridiales;f__Peptostreptococcaceae;g__Peptostreptococcaceae__uc	0.0138889	0.0151515	0	0.0185185	0.0185185	0.0178571	0.0131579	0.0657895		0.0113913	0.0079565	0.0293292	0.0243505		k__Bacteria;p__Firmicutes;c__Clostridia;o__Clostridiales;f__Peptostreptococcaceae;g__Peptostreptococcaceae__uc	0.0131579	0.016129	0	0.0208333	0.0267857	0.00925926	0.0138889	0.0625		0.0134581	0.0109396	0.0271804	0.0240212		k__Bacteria;p__Firmicutes;c__Clostridia;o__Clostridiales;f__Peptostreptococcaceae;g__Peptostreptococcaceae__uc	0.0384615	0	0	0	0	0	0	0.5	0	0
k__Bacteria;p__Firmicutes;c__Clostridia;o__Clostridiales;f__Peptostreptococcaceae;g__Peptostreptococcus	0.0587121	0.0462963	0.0540675	0.0657895		0.0562163	0.00818329		k__Bacteria;p__Firmicutes;c__Clostridia;o__Clostridiales;f__Peptostreptococcaceae;g__Peptostreptococcus	0.0416667	0.0757576	0.0555556	0.037037	0.0277778	0.0803571	0.105263	0.0263158		0.0575658	0.0337599	0.0548669	0.0271983		k__Bacteria;p__Firmicutes;c__Clostridia;o__Clostridiales;f__Peptostreptococcaceae;g__Peptostreptococcus	0.0789474	0.0322581	0.0333333	0.0625	0.0714286	0.037037	0.0277778	0.1		0.0528718	0.0260496	0.0579488	0.0310179		k__Bacteria;p__Firmicutes;c__Clostridia;o__Clostridiales;f__Peptostreptococcaceae;g__Peptostreptococcus	0	0.115385	0	0	0	0.0454545	0.133333	0	0	0
k__Bacteria;p__Firmicutes;c__Clostridia;o__Clostridiales;f__Ruminococcaceae;g__Anaerotruncus	0.157197	0.166667	0.178406	0.197368		0.17491	0.0173042		k__Bacteria;p__Firmicutes;c__Clostridia;o__Clostridiales;f__Ruminococcaceae;g__Anaerotruncus	0.208333	0.106061	0.259259	0.0740741	0.240741	0.116071	0.342105	0.0526316		0.26261	0.0570232	0.0872094	0.0291922		k__Bacteria;p__Firmicutes;c__Clostridia;o__Clostridiales;f__Ruminococcaceae;g__Anaerotruncus	0.25	0.0483871	0.25	0.0625	0.294643	0.0555556	0.347222	0.0625		0.285466	0.0462375	0.0572357	0.00674651		k__Bacteria;p__Firmicutes;c__Clostridia;o__Clostridiales;f__Ruminococcaceae;g__Anaerotruncus	0.0384615	0.0769231	0	0.857143	0	0.227273	0.0333333	0	0.1	0
k__Bacteria;p__Firmicutes;c__Clostridia;o__Clostridiales;f__Ruminococcaceae;g__Faecalibacterium	0.697601	0.472222	0.700728	0.414474		0.571256	0.149571		k__Bacteria;p__Firmicutes;c__Clostridia;o__Clostridiales;f__Ruminococcaceae;g__Faecalibacterium	0.819444	0.575758	0.444444	0.5	0.740741	0.660714	0.434211	0.394737		0.60971	0.199391	0.532802	0.113056		k__Bacteria;p__Firmicutes;c__Clostridia;o__Clostridiales;f__Ruminococcaceae;g__Faecalibacterium	0.421053	1.04839	0.366667	0.604167	0.392857	1.01852	0.472222	0.3625		0.4132	0.0451828	0.758393	0.332806		k__Bacteria;p__Firmicutes;c__Clostridia;o__Clostridiales;f__Ruminococcaceae;g__Faecalibacterium	1.34615	0.538462	1	0.571429	0	0.318182	0.433333	0	1.8	0
k__Bacteria;p__Firmicutes;c__Clostridia;o__Clostridiales;f__Ruminococcaceae;g__Flavonifractor	0.0505051	0.0648148	0.0593585	0.0197368		0.0486038	0.0201277		k__Bacteria;p__Firmicutes;c__Clostridia;o__Clostridiales;f__Ruminococcaceae;g__Flavonifractor	0.0555556	0.0454545	0.0185185	0.111111	0.0740741	0.0446429	0.0131579	0.0263158		0.0403265	0.0293516	0.0568811	0.0372177		k__Bacteria;p__Firmicutes;c__Clostridia;o__Clostridiales;f__Ruminococcaceae;g__Flavonifractor	0.0526316	0.0483871	0.05	0.0833333	0.0625	0.0555556	0	0.0375		0.0412829	0.028043	0.056194	0.0195565		k__Bacteria;p__Firmicutes;c__Clostridia;o__Clostridiales;f__Ruminococcaceae;g__Flavonifractor	0	0.153846	0	0	0	0.0454545	0	0	0.2	0
k__Bacteria;p__Firmicutes;c__Clostridia;o__Clostridiales;f__Ruminococcaceae;g__Ruminococcaceae__na	0.152146	0.0648148	0.122685	0.0789474		0.104648	0.0401192		k__Bacteria;p__Firmicutes;c__Clostridia;o__Clostridiales;f__Ruminococcaceae;g__Ruminococcaceae__na	0.152778	0.151515	0.0185185	0.111111	0.12037	0.125	0.0657895	0.0921053		0.089364	0.0593227	0.119933	0.0250021		k__Bacteria;p__Firmicutes;c__Clostridia;o__Clostridiales;f__Ruminococcaceae;g__Ruminococcaceae__na	0.197368	0.0967742	0.0833333	0.0416667	0.205357	0.037037	0.152778	0.0125		0.159709	0.0559263	0.0469945	0.0355688		k__Bacteria;p__Firmicutes;c__Clostridia;o__Clostridiales;f__Ruminococcaceae;g__Ruminococcaceae__na	0.269231	0.153846	0	0	0	0.181818	0.2	0	0	0
k__Bacteria;p__Firmicutes;c__Clostridia;o__Clostridiales;f__Ruminococcaceae;g__Ruminococcaceae__uc	0.114268	0.0925926	0.109458	0.0855263		0.100461	0.0136201		k__Bacteria;p__Firmicutes;c__Clostridia;o__Clostridiales;f__Ruminococcaceae;g__Ruminococcaceae__uc	0.152778	0.0757576	0.111111	0.0740741	0.12963	0.0892857	0.118421	0.0526316		0.127985	0.0181988	0.0729372	0.015153		k__Bacteria;p__Firmicutes;c__Clostridia;o__Clostridiales;f__Ruminococcaceae;g__Ruminococcaceae__uc	0.131579	0.0967742	0.1	0.0833333	0.107143	0.111111	0.111111	0.0625		0.112458	0.0135509	0.0884297	0.0206753		k__Bacteria;p__Firmicutes;c__Clostridia;o__Clostridiales;f__Ruminococcaceae;g__Ruminococcaceae__uc	0.0384615	0.269231	0	0.214286	0	0.0909091	0.0333333	0	0.2	0
k__Bacteria;p__Firmicutes;c__Clostridia;o__Clostridiales;f__Ruminococcaceae;g__Ruminococcus	0.242424	0.0925926	0.174272	0.0657895		0.14377	0.0803392		k__Bacteria;p__Firmicutes;c__Clostridia;o__Clostridiales;f__Ruminococcaceae;g__Ruminococcus	0.333333	0.151515	0.111111	0.0740741	0.259259	0.0892857	0.105263	0.0263158		0.202242	0.112762	0.0852977	0.0516575		k__Bacteria;p__Firmicutes;c__Clostridia;o__Clostridiales;f__Ruminococcaceae;g__Ruminococcus	0.223684	0.274194	0.05	0.145833	0.1875	0.157407	0.0555556	0.075		0.129185	0.0894843	0.163109	0.0825307		k__Bacteria;p__Firmicutes;c__Clostridia;o__Clostridiales;f__Ruminococcaceae;g__Ruminococcus	0.307692	0.346154	0	0.5	0	0.0454545	0.2	0	0.3	0
k__Bacteria;p__Firmicutes;c__Clostridia;o__Clostridiales;f__Ruminococcaceae;g__Subdoligranulum	0.128157	0.0648148	0.118882	0.0855263		0.099345	0.0294115		k__Bacteria;p__Firmicutes;c__Clostridia;o__Clostridiales;f__Ruminococcaceae;g__Subdoligranulum	0.180556	0.0757576	0.111111	0.0185185	0.157407	0.0803571	0.131579	0.0394737		0.145163	0.0302579	0.0535267	0.0296487		k__Bacteria;p__Firmicutes;c__Clostridia;o__Clostridiales;f__Ruminococcaceae;g__Subdoligranulum	0.184211	0.0645161	0.05	0.0833333	0.178571	0.0555556	0.0972222	0.075		0.127501	0.0651853	0.0696013	0.0121224		k__Bacteria;p__Firmicutes;c__Clostridia;o__Clostridiales;f__Ruminococcaceae;g__Subdoligranulum	0.0769231	0.269231	0	0.285714	0	0.0454545	0.0666667	0	0.2	0
k__Bacteria;p__Firmicutes;c__Erysipelotrichia;o__Erysipelotrichales;f__Erysipelotrichaceae;g__Catenibacterium	0.162247	0.212963	0.212467	0.348684		0.23409	0.0800148		k__Bacteria;p__Firmicutes;c__Erysipelotrichia;o__Erysipelotrichales;f__Erysipelotrichaceae;g__Catenibacterium	0.263889	0.0606061	0.407407	0.0185185	0.398148	0.0267857	0.657895	0.0394737		0.431835	0.164358	0.036346	0.0183262		k__Bacteria;p__Firmicutes;c__Erysipelotrichia;o__Erysipelotrichales;f__Erysipelotrichaceae;g__Catenibacterium	0.0131579	0.354839	0.0666667	0.395833	0.0535714	0.37037	0.0416667	0.625		0.0437657	0.022817	0.436511	0.126791		k__Bacteria;p__Firmicutes;c__Erysipelotrichia;o__Erysipelotrichales;f__Erysipelotrichaceae;g__Catenibacterium	0	0.730769	0	0	0	0	0.1	0	0.1	0
k__Bacteria;p__Firmicutes;c__Erysipelotrichia;o__Erysipelotrichales;f__Erysipelotrichaceae;g__Erysipelatoclostridium	0.0429293	0.0277778	0.0135582	0.00657895		0.0227111	0.0161087		k__Bacteria;p__Firmicutes;c__Erysipelotrichia;o__Erysipelotrichales;f__Erysipelotrichaceae;g__Erysipelatoclostridium	0.0555556	0.030303	0.0185185	0.037037	0.00925926	0.0178571	0	0.0131579		0.0208333	0.0243514	0.0245888	0.011009		k__Bacteria;p__Firmicutes;c__Erysipelotrichia;o__Erysipelotrichales;f__Erysipelotrichaceae;g__Erysipelatoclostridium	0.0394737	0.0483871	0	0.0625	0	0.0277778	0	0.0125		0.00986842	0.0197368	0.0377912	0.022081		k__Bacteria;p__Firmicutes;c__Erysipelotrichia;o__Erysipelotrichales;f__Erysipelotrichaceae;g__Erysipelatoclostridium	0	0.0769231	0	0.0714286	0.25	0	0	0.5	0.1	0
k__Bacteria;p__Firmicutes;c__Erysipelotrichia;o__Erysipelotrichales;f__Erysipelotrichaceae;g__Erysipelotrichaceae__uc	0.0416667	0.0277778	0.0324074	0.0328947		0.0336866	0.00579825		k__Bacteria;p__Firmicutes;c__Erysipelotrichia;o__Erysipelotrichales;f__Erysipelotrichaceae;g__Erysipelotrichaceae__uc	0.0833333	0	0.0185185	0.037037	0.0648148	0	0.0131579	0.0526316		0.0449561	0.0345314	0.0224172	0.0266565		k__Bacteria;p__Firmicutes;c__Erysipelotrichia;o__Erysipelotrichales;f__Erysipelotrichaceae;g__Erysipelotrichaceae__uc	0.0657895	0.016129	0	0.0625	0.0446429	0.0185185	0.0138889	0.05		0.0310803	0.029722	0.0367869	0.0230668		k__Bacteria;p__Firmicutes;c__Erysipelotrichia;o__Erysipelotrichales;f__Erysipelotrichaceae;g__Erysipelotrichaceae__uc	0	0.192308	0	0.0714286	0	0	0	0	0	0
k__Bacteria;p__Firmicutes;c__Erysipelotrichia;o__Erysipelotrichales;f__Erysipelotrichaceae;g__Solobacterium	0.0808081	0.0555556	0.0897817	0.0197368		0.0614706	0.0313696		k__Bacteria;p__Firmicutes;c__Erysipelotrichia;o__Erysipelotrichales;f__Erysipelotrichaceae;g__Solobacterium	0.0555556	0.106061	0.0555556	0.0555556	0.0277778	0.151786	0.0131579	0.0263158		0.0380117	0.0211189	0.0849294	0.0554216		k__Bacteria;p__Firmicutes;c__Erysipelotrichia;o__Erysipelotrichales;f__Erysipelotrichaceae;g__Solobacterium	0.105263	0.0483871	0.0833333	0.0208333	0.107143	0.0740741	0.0138889	0.025		0.0774071	0.043703	0.0420736	0.0245394		k__Bacteria;p__Firmicutes;c__Erysipelotrichia;o__Erysipelotrichales;f__Erysipelotrichaceae;g__Solobacterium	0	0.153846	0	0	0	0.0454545	0.166667	0	0.1	0
k__Bacteria;p__Firmicutes;c__Firmicutes__na;o__Firmicutes__na;f__Firmicutes__na;g__Firmicutes__na	0.320076	0.185185	0.359788	0.171053		0.259025	0.0949946		k__Bacteria;p__Firmicutes;c__Firmicutes__na;o__Firmicutes__na;f__Firmicutes__na;g__Firmicutes__na	0.291667	0.348485	0.203704	0.166667	0.398148	0.321429	0.0394737	0.302632		0.233248	0.151686	0.284803	0.080975		k__Bacteria;p__Firmicutes;c__Firmicutes__na;o__Firmicutes__na;f__Firmicutes__na;g__Firmicutes__na	0.447368	0.16129	0.266667	0.0833333	0.571429	0.138889	0.277778	0.075		0.39081	0.146071	0.114628	0.0420939		k__Bacteria;p__Firmicutes;c__Firmicutes__na;o__Firmicutes__na;f__Firmicutes__na;g__Firmicutes__na	0.384615	0.153846	0	0.5	0	0.545455	0.333333	0	0.1	0
k__Bacteria;p__Firmicutes;c__Firmicutes__uc;o__Firmicutes__uc;f__Firmicutes__uc;g__Firmicutes__uc	1.14141	1.01852	1.26538	0.940789		1.09152	0.14232		k__Bacteria;p__Firmicutes;c__Firmicutes__uc;o__Firmicutes__uc;f__Firmicutes__uc;g__Firmicutes__uc	1.38889	0.893939	1.07407	0.962963	1.36111	1.16964	1.09211	0.789474		1.22904	0.169076	0.954005	0.160477		k__Bacteria;p__Firmicutes;c__Firmicutes__uc;o__Firmicutes__uc;f__Firmicutes__uc;g__Firmicutes__uc	0.921053	1.43548	0.683333	1.4375	1.04464	1.49074	0.902778	0.975		0.887952	0.150262	1.33468	0.241149		k__Bacteria;p__Firmicutes;c__Firmicutes__uc;o__Firmicutes__uc;f__Firmicutes__uc;g__Firmicutes__uc	1.07692	1.88462	0.5	1.5	0.25	0.5	1.13333	0.5	1.2	0.5
k__Bacteria;p__Firmicutes;c__Negativicutes;o__Acidaminococcales;f__Acidaminococcaceae;g__Phascolarctobacterium	0.0353535	0.0462963	0.036045	0.0131579		0.0327132	0.013964		k__Bacteria;p__Firmicutes;c__Negativicutes;o__Acidaminococcales;f__Acidaminococcaceae;g__Phascolarctobacterium	0.0555556	0.0151515	0.0555556	0.037037	0.0185185	0.0535714	0.0131579	0.0131579		0.0356969	0.023035	0.0297295	0.0192265		k__Bacteria;p__Firmicutes;c__Negativicutes;o__Acidaminococcales;f__Acidaminococcaceae;g__Phascolarctobacterium	0.0526316	0.016129	0.0166667	0.0208333	0.0267857	0.0185185	0	0.025		0.024021	0.0220401	0.0201202	0.00377782		k__Bacteria;p__Firmicutes;c__Negativicutes;o__Acidaminococcales;f__Acidaminococcaceae;g__Phascolarctobacterium	0.0384615	0.115385	0	0	0	0.0454545	0	0	0	0
k__Bacteria;p__Firmicutes;c__Negativicutes;o__Selenomonadales;f__Selenomonadaceae;g__Centipeda	0.00757576	0.0277778	0.125827	0.00657895		0.0419398	0.056771		k__Bacteria;p__Firmicutes;c__Negativicutes;o__Selenomonadales;f__Selenomonadaceae;g__Centipeda	0	0.0151515	0	0.0555556	0.0462963	0.205357	0	0.0131579		0.0115741	0.0231481	0.0723055	0.0908264		k__Bacteria;p__Firmicutes;c__Negativicutes;o__Selenomonadales;f__Selenomonadaceae;g__Centipeda	0.0131579	0	0.05	0	0.0446429	0.00925926	0.0138889	0		0.0304224	0.0196378	0.00231481	0.00462963		k__Bacteria;p__Firmicutes;c__Negativicutes;o__Selenomonadales;f__Selenomonadaceae;g__Centipeda	0	0	0	0	0	0	0.0333333	0	0	0
k__Bacteria;p__Firmicutes;c__Negativicutes;o__Selenomonadales;f__Selenomonadaceae;g__Selenomonadaceae__uc	0.0454545	0.0555556	0.100033	0.00657895		0.0519055	0.0384088		k__Bacteria;p__Firmicutes;c__Negativicutes;o__Selenomonadales;f__Selenomonadaceae;g__Selenomonadaceae__uc	0	0.0909091	0	0.111111	0.101852	0.0982143	0	0.0131579		0.025463	0.0509259	0.0783481	0.0442554		k__Bacteria;p__Firmicutes;c__Negativicutes;o__Selenomonadales;f__Selenomonadaceae;g__Selenomonadaceae__uc	0.0526316	0.0322581	0.1	0	0.0625	0.00925926	0.0138889	0		0.0572551	0.0353866	0.0103793	0.0152249		k__Bacteria;p__Firmicutes;c__Negativicutes;o__Selenomonadales;f__Selenomonadaceae;g__Selenomonadaceae__uc	0	0	0	0	0	0	0.2	0	0	0
k__Bacteria;p__Firmicutes;c__Negativicutes;o__Selenomonadales;f__Selenomonadaceae;g__Selenomonas	0.352273	0.37963	0.125827	0.164474		0.255551	0.128937		k__Bacteria;p__Firmicutes;c__Negativicutes;o__Selenomonadales;f__Selenomonadaceae;g__Selenomonas	0.0833333	0.621212	0.12963	0.62963	0.0462963	0.205357	0.0657895	0.263158		0.0812622	0.035617	0.429839	0.227094		k__Bacteria;p__Firmicutes;c__Negativicutes;o__Selenomonadales;f__Selenomonadaceae;g__Selenomonas	0.460526	0.193548	0.583333	0.125	0.125	0.12963	0.291667	0.05		0.365132	0.19981	0.124545	0.058721		k__Bacteria;p__Firmicutes;c__Negativicutes;o__Selenomonadales;f__Selenomonadaceae;g__Selenomonas	0.0384615	0.153846	0.5	0	0	0.545455	0.933333	0	0.1	0
k__Bacteria;p__Firmicutes;c__Negativicutes;o__Veillonellales;f__Veillonellaceae;g__Veillonella	0.0789141	0.0833333	0.100033	0.177632		0.109978	0.0460102		k__Bacteria;p__Firmicutes;c__Negativicutes;o__Veillonellales;f__Veillonellaceae;g__Veillonella	0.0972222	0.0606061	0.0925926	0.0740741	0.101852	0.0982143	0.197368	0.157895		0.122259	0.0502156	0.0976973	0.0430419		k__Bacteria;p__Firmicutes;c__Negativicutes;o__Veillonellales;f__Veillonellaceae;g__Veillonella	0.131579	0.016129	0.116667	0.0416667	0.142857	0.0555556	0.277778	0.0875		0.16722	0.0744815	0.0502128	0.0297412		k__Bacteria;p__Firmicutes;c__Negativicutes;o__Veillonellales;f__Veillonellaceae;g__Veillonella	0.0769231	0.153846	0	0	0.25	0.136364	0.0333333	0	0	0
k__Bacteria;p__Firmicutes;c__Tissierellia;o__Tissierellales;f__Peptoniphilaceae;g__Anaerococcus	0.042298	0.0740741	0.0410053	0.0328947		0.047568	0.0181541		k__Bacteria;p__Firmicutes;c__Tissierellia;o__Tissierellales;f__Peptoniphilaceae;g__Anaerococcus	0.0694444	0.0151515	0.12963	0.0185185	0.0462963	0.0357143	0.0526316	0.0131579		0.0745005	0.0380285	0.0206356	0.010293		k__Bacteria;p__Firmicutes;c__Tissierellia;o__Tissierellales;f__Peptoniphilaceae;g__Anaerococcus	0.0394737	0.0483871	0.0833333	0.0625	0.0357143	0.0462963	0.0277778	0.0375		0.0465748	0.024986	0.0486708	0.0103562		k__Bacteria;p__Firmicutes;c__Tissierellia;o__Tissierellales;f__Peptoniphilaceae;g__Anaerococcus	0.115385	0	0	0.142857	0	0	0	0.5	0	0
k__Bacteria;p__Firmicutes;c__Tissierellia;o__Tissierellales;f__Peptoniphilaceae;g__Parvimonas	0.0675505	0.0462963	0.0768849	0.111842		0.0756435	0.0273169		k__Bacteria;p__Firmicutes;c__Tissierellia;o__Tissierellales;f__Peptoniphilaceae;g__Parvimonas	0.0138889	0.121212	0.0185185	0.0740741	0.0555556	0.0982143	0.0394737	0.184211		0.0318592	0.0193253	0.119428	0.0472827		k__Bacteria;p__Firmicutes;c__Tissierellia;o__Tissierellales;f__Peptoniphilaceae;g__Parvimonas	0.0131579	0.129032	0.0166667	0.0833333	0.0178571	0.138889	0	0.2125		0.0119204	0.00819348	0.140939	0.0534957		k__Bacteria;p__Firmicutes;c__Tissierellia;o__Tissierellales;f__Peptoniphilaceae;g__Parvimonas	0	0.0384615	0	0	0	0.227273	0	0	0.3	0
k__Bacteria;p__Firmicutes;c__Tissierellia;o__Tissierellales;f__Peptoniphilaceae;g__Peptoniphilus	0.0138889	0.0277778	1.22189	0.0131579		0.319179	0.601846		k__Bacteria;p__Firmicutes;c__Tissierellia;o__Tissierellales;f__Peptoniphilaceae;g__Peptoniphilus	0.0277778	0	0.0555556	0	0.425926	2.01786	0.0263158	0		0.133894	0.195152	0.504464	1.00893		k__Bacteria;p__Firmicutes;c__Tissierellia;o__Tissierellales;f__Peptoniphilaceae;g__Peptoniphilus	0.0263158	0	0.0333333	0.0208333	0	0	0.0138889	0.0125		0.0183845	0.014658	0.00833333	0.0102062		k__Bacteria;p__Firmicutes;c__Tissierellia;o__Tissierellales;f__Peptoniphilaceae;g__Peptoniphilus	0.0769231	0	0	0	0	0	0	0	0	0
k__Bacteria;p__Fusobacteria;c__Fusobacteriia;o__Fusobacteriales;f__Fusobacteriaceae;g__Fusobacterium	5.51894	3.60185	6.05506	2.61842		4.44857	1.61172		k__Bacteria;p__Fusobacteria;c__Fusobacteriia;o__Fusobacteriales;f__Fusobacteriaceae;g__Fusobacterium	0.583333	10.4545	0.444444	6.75926	0.583333	11.5268	0.605263	4.63158		0.554094	0.0738268	8.34304	3.20822		k__Bacteria;p__Fusobacteria;c__Fusobacteriia;o__Fusobacteriales;f__Fusobacteriaceae;g__Fusobacterium	4.75	5.98387	4.35	2.66667	5.63393	6.69444	1.88889	3.275		4.1557	1.60359	4.655	1.98184		k__Bacteria;p__Fusobacteria;c__Fusobacteriia;o__Fusobacteriales;f__Fusobacteriaceae;g__Fusobacterium	0.846154	0.461538	0.5	0.357143	0.5	8	13	0	12.4	0
k__Bacteria;p__Fusobacteria;c__Fusobacteriia;o__Fusobacteriales;f__Leptotrichiaceae;g__Leptotrichia	1.09596	1	0.0777116	1.26974		0.860852	0.533896		k__Bacteria;p__Fusobacteria;c__Fusobacteriia;o__Fusobacteriales;f__Leptotrichiaceae;g__Leptotrichia	0.388889	1.80303	0.407407	1.59259	0.101852	0.0535714	0.631579	1.90789		0.382432	0.217152	1.33927	0.867103		k__Bacteria;p__Fusobacteria;c__Fusobacteriia;o__Fusobacteriales;f__Leptotrichiaceae;g__Leptotrichia	0.934211	1.22581	1.16667	0.791667	1.14286	1.33333	1.38889	1.1625		1.15816	0.185917	1.12833	0.235257		k__Bacteria;p__Fusobacteria;c__Fusobacteriia;o__Fusobacteriales;f__Leptotrichiaceae;g__Leptotrichia	0.884615	0.192308	0	0	0	1.90909	2.43333	0	0.4	0
k__Bacteria;p__Proteobacteria;c__Acidithiobacillia;o__Acidithiobacillales;f__Acidithiobacillaceae;g__Acidithiobacillus	0.022096	0.0555556	0.0138889	0.00657895		0.0245298	0.0216332		k__Bacteria;p__Proteobacteria;c__Acidithiobacillia;o__Acidithiobacillales;f__Acidithiobacillaceae;g__Acidithiobacillus	0.0138889	0.030303	0.0740741	0.037037	0.0277778	0	0.0131579	0		0.0322247	0.028699	0.016835	0.0196328		k__Bacteria;p__Proteobacteria;c__Acidithiobacillia;o__Acidithiobacillales;f__Acidithiobacillaceae;g__Acidithiobacillus	0	0.0483871	0.05	0.0625	0.0178571	0.00925926	0.0138889	0		0.0204365	0.0211438	0.0300366	0.0301358		k__Bacteria;p__Proteobacteria;c__Acidithiobacillia;o__Acidithiobacillales;f__Acidithiobacillaceae;g__Acidithiobacillus	0	0.0384615	0	0	0	0	0	0	0	1
k__Bacteria;p__Proteobacteria;c__Alphaproteobacteria;o__Alphaproteobacteria__na;f__Alphaproteobacteria__na;g__Phreatobacter	0.135101	0.12963	0.0777116	0.0986842		0.110282	0.0269917		k__Bacteria;p__Proteobacteria;c__Alphaproteobacteria;o__Alphaproteobacteria__na;f__Alphaproteobacteria__na;g__Phreatobacter	0.194444	0.0757576	0.203704	0.0555556	0.101852	0.0535714	0.105263	0.0921053		0.151316	0.0552935	0.0692475	0.0182398		k__Bacteria;p__Proteobacteria;c__Alphaproteobacteria;o__Alphaproteobacteria__na;f__Alphaproteobacteria__na;g__Phreatobacter	0.197368	0.0645161	0.15	0.104167	0.0625	0.0925926	0.0972222	0.1		0.126773	0.0592381	0.0903188	0.0178553		k__Bacteria;p__Proteobacteria;c__Alphaproteobacteria;o__Alphaproteobacteria__na;f__Alphaproteobacteria__na;g__Phreatobacter	0.192308	0.192308	0	0.214286	0.25	0.136364	0.0333333	0	0.1	0
k__Bacteria;p__Proteobacteria;c__Alphaproteobacteria;o__Alphaproteobacteria__uc;f__Alphaproteobacteria__uc;g__Alphaproteobacteria__uc	0.205177	0.259259	0.15129	0.138158		0.188471	0.0553893		k__Bacteria;p__Proteobacteria;c__Alphaproteobacteria;o__Alphaproteobacteria__uc;f__Alphaproteobacteria__uc;g__Alphaproteobacteria__uc	0.319444	0.0909091	0.407407	0.111111	0.222222	0.0803571	0.157895	0.118421		0.276742	0.109535	0.1002	0.0176174		k__Bacteria;p__Proteobacteria;c__Alphaproteobacteria;o__Alphaproteobacteria__uc;f__Alphaproteobacteria__uc;g__Alphaproteobacteria__uc	0.236842	0.177419	0.316667	0.1875	0.196429	0.101852	0.111111	0.1625		0.215262	0.0855389	0.157318	0.0383769		k__Bacteria;p__Proteobacteria;c__Alphaproteobacteria;o__Alphaproteobacteria__uc;f__Alphaproteobacteria__uc;g__Alphaproteobacteria__uc	0.384615	0.192308	0	0.428571	0.5	0.227273	0	0	0.1	0
k__Bacteria;p__Proteobacteria;c__Alphaproteobacteria;o__Caulobacterales;f__Caulobacteraceae;g__Brevundimonas	0.145833	0.212963	0.0505952	0.0394737		0.112216	0.0823987		k__Bacteria;p__Proteobacteria;c__Alphaproteobacteria;o__Caulobacterales;f__Caulobacteraceae;g__Brevundimonas	0.291667	0	0.407407	0.0185185	0.0833333	0.0178571	0.0526316	0.0263158		0.20876	0.169747	0.0156729	0.0111322		k__Bacteria;p__Proteobacteria;c__Alphaproteobacteria;o__Caulobacterales;f__Caulobacteraceae;g__Brevundimonas	0.0526316	0.274194	0.116667	0.333333	0.0803571	0.0185185	0.0555556	0.025		0.0763027	0.0296449	0.162761	0.164617		k__Bacteria;p__Proteobacteria;c__Alphaproteobacteria;o__Caulobacterales;f__Caulobacteraceae;g__Brevundimonas	0.115385	0.0384615	0	1.21429	0	0	0	0	0	0
k__Bacteria;p__Proteobacteria;c__Alphaproteobacteria;o__Rhizobiales;f__Aurantimonadaceae;g__Aureimonas	0.022096	0.0555556	0.00909392	0.0197368		0.0266206	0.020102		k__Bacteria;p__Proteobacteria;c__Alphaproteobacteria;o__Rhizobiales;f__Aurantimonadaceae;g__Aureimonas	0.0138889	0.030303	0.0740741	0.037037	0.00925926	0.00892857	0.0394737	0		0.034174	0.029734	0.0190672	0.0174691		k__Bacteria;p__Proteobacteria;c__Alphaproteobacteria;o__Rhizobiales;f__Aurantimonadaceae;g__Aureimonas	0.0263158	0.016129	0.0833333	0.0208333	0.00892857	0.00925926	0.0416667	0		0.0400611	0.0317974	0.0115554	0.00905166		k__Bacteria;p__Proteobacteria;c__Alphaproteobacteria;o__Rhizobiales;f__Aurantimonadaceae;g__Aureimonas	0	0	0	0.0714286	0	0.0454545	0	0.5	0	0
k__Bacteria;p__Proteobacteria;c__Alphaproteobacteria;o__Rhizobiales;f__Bradyrhizobiaceae;g__Bradyrhizobiaceae__na	0.0353535	0.0277778	0.0137235	0.0197368		0.0241479	0.00943163		k__Bacteria;p__Proteobacteria;c__Alphaproteobacteria;o__Rhizobiales;f__Bradyrhizobiaceae;g__Bradyrhizobiaceae__na	0.0555556	0.0151515	0.037037	0.0185185	0.0185185	0.00892857	0.0394737	0		0.0376462	0.0151693	0.0106497	0.00813558		k__Bacteria;p__Proteobacteria;c__Alphaproteobacteria;o__Rhizobiales;f__Bradyrhizobiaceae;g__Bradyrhizobiaceae__na	0.0394737	0.0322581	0.0333333	0.0208333	0.00892857	0.0185185	0	0.0375		0.0204339	0.0189633	0.0272775	0.00908392		k__Bacteria;p__Proteobacteria;c__Alphaproteobacteria;o__Rhizobiales;f__Bradyrhizobiaceae;g__Bradyrhizobiaceae__na	0.0769231	0	0	0.142857	0	0	0	0	0.1	0
k__Bacteria;p__Proteobacteria;c__Alphaproteobacteria;o__Rhizobiales;f__Bradyrhizobiaceae;g__Bradyrhizobiaceae__uc	0.0429293	0.0648148	0.0548942	0.0394737		0.050528	0.0115919		k__Bacteria;p__Proteobacteria;c__Alphaproteobacteria;o__Rhizobiales;f__Bradyrhizobiaceae;g__Bradyrhizobiaceae__uc	0.0555556	0.030303	0.12963	0	0.0740741	0.0357143	0.0526316	0.0263158		0.0779727	0.0357227	0.0230833	0.0158635		k__Bacteria;p__Proteobacteria;c__Alphaproteobacteria;o__Rhizobiales;f__Bradyrhizobiaceae;g__Bradyrhizobiaceae__uc	0.0657895	0.016129	0.0166667	0.125	0.0535714	0.0555556	0.0416667	0.0375		0.0444236	0.0209621	0.0585461	0.0471424		k__Bacteria;p__Proteobacteria;c__Alphaproteobacteria;o__Rhizobiales;f__Bradyrhizobiaceae;g__Bradyrhizobiaceae__uc	0	0.0769231	0	0.0714286	0.25	0.0909091	0	0	0	0
k__Bacteria;p__Proteobacteria;c__Alphaproteobacteria;o__Rhizobiales;f__Bradyrhizobiaceae;g__Bradyrhizobium	0.164141	0.166667	0.132771	0.0986842		0.140566	0.0318951		k__Bacteria;p__Proteobacteria;c__Alphaproteobacteria;o__Rhizobiales;f__Bradyrhizobiaceae;g__Bradyrhizobium	0.222222	0.106061	0.259259	0.0740741	0.185185	0.0803571	0.0526316	0.144737		0.179825	0.0900263	0.101307	0.0320899		k__Bacteria;p__Proteobacteria;c__Alphaproteobacteria;o__Rhizobiales;f__Bradyrhizobiaceae;g__Bradyrhizobium	0.236842	0.0806452	0.233333	0.0833333	0.178571	0.0833333	0.0694444	0.125		0.179548	0.0781008	0.093078	0.0213191		k__Bacteria;p__Proteobacteria;c__Alphaproteobacteria;o__Rhizobiales;f__Bradyrhizobiaceae;g__Bradyrhizobium	0.192308	0.346154	0	0.142857	0	0.136364	0.0333333	1	0.1	0
k__Bacteria;p__Proteobacteria;c__Alphaproteobacteria;o__Rhizobiales;f__Hyphomicrobiaceae;g__Hyphomicrobium	0.0372475	0.0185185	0.0274471	0.0263158		0.0273822	0.0076818		k__Bacteria;p__Proteobacteria;c__Alphaproteobacteria;o__Rhizobiales;f__Hyphomicrobiaceae;g__Hyphomicrobium	0.0138889	0.0606061	0.037037	0	0.037037	0.0178571	0.0131579	0.0394737		0.0252802	0.0135789	0.0294842	0.026286		k__Bacteria;p__Proteobacteria;c__Alphaproteobacteria;o__Rhizobiales;f__Hyphomicrobiaceae;g__Hyphomicrobium	0.0394737	0.0322581	0.0333333	0	0.0446429	0.00925926	0.0277778	0.025		0.0363069	0.00732814	0.0166293	0.0146649		k__Bacteria;p__Proteobacteria;c__Alphaproteobacteria;o__Rhizobiales;f__Hyphomicrobiaceae;g__Hyphomicrobium	0	0	0	0.0714286	0	0.0909091	0.0333333	0.5	0	0
k__Bacteria;p__Proteobacteria;c__Alphaproteobacteria;o__Rhizobiales;f__Methylobacteriaceae;g__Methylobacteriaceae__uc	0.143939	0.166667	0.0821759	0.138158		0.132735	0.0358819		k__Bacteria;p__Proteobacteria;c__Alphaproteobacteria;o__Rhizobiales;f__Methylobacteriaceae;g__Methylobacteriaceae__uc	0.166667	0.121212	0.222222	0.111111	0.101852	0.0625	0.157895	0.118421		0.162159	0.0492715	0.103311	0.0275387		k__Bacteria;p__Proteobacteria;c__Alphaproteobacteria;o__Rhizobiales;f__Methylobacteriaceae;g__Methylobacteriaceae__uc	0.171053	0.112903	0.166667	0.166667	0.0892857	0.0740741	0.166667	0.1125		0.148418	0.0394757	0.116536	0.0380595		k__Bacteria;p__Proteobacteria;c__Alphaproteobacteria;o__Rhizobiales;f__Methylobacteriaceae;g__Methylobacteriaceae__uc	0.115385	0.230769	0	0.0714286	0.5	0.0909091	0.133333	0	0.1	0.5
k__Bacteria;p__Proteobacteria;c__Alphaproteobacteria;o__Rhizobiales;f__Methylobacteriaceae;g__Methylobacterium	0.166035	0.111111	0.0868056	0.151316		0.128817	0.036377		k__Bacteria;p__Proteobacteria;c__Alphaproteobacteria;o__Rhizobiales;f__Methylobacteriaceae;g__Methylobacterium	0.180556	0.151515	0.12963	0.0925926	0.111111	0.0625	0.157895	0.144737		0.144798	0.0306323	0.112836	0.0426507		k__Bacteria;p__Proteobacteria;c__Alphaproteobacteria;o__Rhizobiales;f__Methylobacteriaceae;g__Methylobacterium	0.197368	0.129032	0.183333	0.0208333	0	0	0.166667	0.1375		0.136842	0.0920872	0.0718414	0.0715189		k__Bacteria;p__Proteobacteria;c__Alphaproteobacteria;o__Rhizobiales;f__Methylobacteriaceae;g__Methylobacterium	0.0769231	0.153846	1.5	0.0714286	0.75	0.181818	0.2	0	0	0
k__Bacteria;p__Proteobacteria;c__Alphaproteobacteria;o__Rhizobiales;f__Phyllobacteriaceae;g__Mesorhizobium	0.214015	0.203704	0.160384	0.230263		0.202091	0.0298773		k__Bacteria;p__Proteobacteria;c__Alphaproteobacteria;o__Rhizobiales;f__Phyllobacteriaceae;g__Mesorhizobium	0.291667	0.136364	0.222222	0.185185	0.231481	0.0892857	0.328947	0.131579		0.268579	0.0506707	0.135603	0.0392448		k__Bacteria;p__Proteobacteria;c__Alphaproteobacteria;o__Rhizobiales;f__Phyllobacteriaceae;g__Mesorhizobium	0.263158	0.16129	0.166667	0.25	0.160714	0.157407	0.305556	0.1625		0.224024	0.0718258	0.182799	0.044853		k__Bacteria;p__Proteobacteria;c__Alphaproteobacteria;o__Rhizobiales;f__Phyllobacteriaceae;g__Mesorhizobium	0.346154	0.192308	0	0.428571	0.25	0.0909091	0.1	0	0	2
k__Bacteria;p__Proteobacteria;c__Alphaproteobacteria;o__Rhizobiales;f__Rhizobiaceae;g__Rhizobium	0.0347222	0.0185185	0.0916005	0.0394737		0.0460787	0.0316459		k__Bacteria;p__Proteobacteria;c__Alphaproteobacteria;o__Rhizobiales;f__Rhizobiaceae;g__Rhizobium	0.0694444	0	0.037037	0	0.12963	0.0535714	0.0526316	0.0263158		0.0721857	0.0405179	0.0199718	0.0256055		k__Bacteria;p__Proteobacteria;c__Alphaproteobacteria;o__Rhizobiales;f__Rhizobiaceae;g__Rhizobium	0.0394737	0.0322581	0.0166667	0.0208333	0.0267857	0.0277778	0.0555556	0.025		0.0346204	0.0167884	0.0264673	0.00480086		k__Bacteria;p__Proteobacteria;c__Alphaproteobacteria;o__Rhizobiales;f__Rhizobiaceae;g__Rhizobium	0.115385	0	0	0.142857	0	0	0	0	0	0
k__Bacteria;p__Proteobacteria;c__Alphaproteobacteria;o__Rhizobiales;f__Rhizobiaceae;g__Rhizobiaceae__uc	0.0214646	0.0462963	0.0368717	0		0.0261582	0.0202205		k__Bacteria;p__Proteobacteria;c__Alphaproteobacteria;o__Rhizobiales;f__Rhizobiaceae;g__Rhizobiaceae__uc	0.0277778	0.0151515	0.0555556	0.037037	0.0648148	0.00892857	0	0		0.037037	0.0292803	0.0152793	0.0157819		k__Bacteria;p__Proteobacteria;c__Alphaproteobacteria;o__Rhizobiales;f__Rhizobiaceae;g__Rhizobiaceae__uc	0.0263158	0.016129	0.0166667	0.0833333	0.0178571	0.0277778	0	0		0.0152099	0.0110123	0.03181	0.0361879		k__Bacteria;p__Proteobacteria;c__Alphaproteobacteria;o__Rhizobiales;f__Rhizobiaceae;g__Rhizobiaceae__uc	0	0.0384615	0	0.0714286	0	0	0	0	0.1	0
k__Bacteria;p__Proteobacteria;c__Alphaproteobacteria;o__Rhizobiales;f__Rhizobiaceae;g__Shinella	0.0138889	0.037037	0.00925926	0.0263158		0.0216252	0.0125472		k__Bacteria;p__Proteobacteria;c__Alphaproteobacteria;o__Rhizobiales;f__Rhizobiaceae;g__Shinella	0.0277778	0	0.0740741	0	0.0185185	0	0.0526316	0		0.0432505	0.0250943	0	0		k__Bacteria;p__Proteobacteria;c__Alphaproteobacteria;o__Rhizobiales;f__Rhizobiaceae;g__Shinella	0	0.0322581	0	0.0833333	0	0.0185185	0	0.05		0	0	0.0460275	0.028011		k__Bacteria;p__Proteobacteria;c__Alphaproteobacteria;o__Rhizobiales;f__Rhizobiaceae;g__Shinella	0.0384615	0	0	0.0714286	0	0	0	0	0	0
k__Bacteria;p__Proteobacteria;c__Alphaproteobacteria;o__Rhizobiales;f__Rhizobiales__na;g__Rhizobiales__na	0.0138889	0.00925926	0.0228175	0.0460526		0.0230046	0.0163633		k__Bacteria;p__Proteobacteria;c__Alphaproteobacteria;o__Rhizobiales;f__Rhizobiales__na;g__Rhizobiales__na	0.0277778	0	0.0185185	0	0.0277778	0.0178571	0.0789474	0.0131579		0.0382554	0.0274769	0.00775376	0.0091565		k__Bacteria;p__Proteobacteria;c__Alphaproteobacteria;o__Rhizobiales;f__Rhizobiales__na;g__Rhizobiales__na	0.0131579	0.016129	0.0166667	0	0	0.0462963	0.0277778	0.0625		0.0144006	0.0114456	0.0312313	0.0283323		k__Bacteria;p__Proteobacteria;c__Alphaproteobacteria;o__Rhizobiales;f__Rhizobiales__na;g__Rhizobiales__na	0.0769231	0	0	0	0	0	0	0	0	0
k__Bacteria;p__Proteobacteria;c__Alphaproteobacteria;o__Rhizobiales;f__Rhizobiales__uc;g__Rhizobiales__uc	0.150884	0.138889	0.0916005	0.0921053		0.11837	0.0310087		k__Bacteria;p__Proteobacteria;c__Alphaproteobacteria;o__Rhizobiales;f__Rhizobiales__uc;g__Rhizobiales__uc	0.180556	0.121212	0.166667	0.111111	0.12963	0.0535714	0.105263	0.0789474		0.145529	0.0343889	0.0912105	0.0308934		k__Bacteria;p__Proteobacteria;c__Alphaproteobacteria;o__Rhizobiales;f__Rhizobiales__uc;g__Rhizobiales__uc	0.144737	0.16129	0.1	0.1875	0.0625	0.12037	0.0694444	0.1125		0.0941703	0.0374403	0.145415	0.0352789		k__Bacteria;p__Proteobacteria;c__Alphaproteobacteria;o__Rhizobiales;f__Rhizobiales__uc;g__Rhizobiales__uc	0.192308	0	0	0.571429	0	0.136364	0.0666667	0.5	0.2	0
k__Bacteria;p__Proteobacteria;c__Alphaproteobacteria;o__Rhizobiales;f__Xanthobacteraceae;g__Ancylobacter	0.0347222	0.037037	0.0368717	0.0394737		0.0370262	0.00194272		k__Bacteria;p__Proteobacteria;c__Alphaproteobacteria;o__Rhizobiales;f__Xanthobacteraceae;g__Ancylobacter	0.0694444	0	0.0740741	0	0.0648148	0.00892857	0.0789474	0		0.0718202	0.00607169	0.00223214	0.00446429		k__Bacteria;p__Proteobacteria;c__Alphaproteobacteria;o__Rhizobiales;f__Xanthobacteraceae;g__Ancylobacter	0	0.0806452	0	0.0833333	0	0.0740741	0	0.075		0	0	0.0782631	0.00445635		k__Bacteria;p__Proteobacteria;c__Alphaproteobacteria;o__Rhizobiales;f__Xanthobacteraceae;g__Ancylobacter	0.192308	0	0	0	0	0	0	0	0	0
k__Bacteria;p__Proteobacteria;c__Alphaproteobacteria;o__Rhodobacterales;f__Rhodobacteraceae;g__Amaricoccus	0.0214646	0.0277778	0	0.0197368		0.0172448	0.0120048		k__Bacteria;p__Proteobacteria;c__Alphaproteobacteria;o__Rhodobacterales;f__Rhodobacteraceae;g__Amaricoccus	0.0277778	0.0151515	0.0555556	0	0	0	0.0394737	0		0.0307018	0.0234223	0.00378788	0.00757576		k__Bacteria;p__Proteobacteria;c__Alphaproteobacteria;o__Rhodobacterales;f__Rhodobacteraceae;g__Amaricoccus	0.0131579	0.0322581	0.0166667	0.0416667	0	0	0.0277778	0.0125		0.0144006	0.0114456	0.0216062	0.0188471		k__Bacteria;p__Proteobacteria;c__Alphaproteobacteria;o__Rhodobacterales;f__Rhodobacteraceae;g__Amaricoccus	0	0.0384615	0	0.0714286	0	0.0454545	0	0	0	0
k__Bacteria;p__Proteobacteria;c__Alphaproteobacteria;o__Rhodobacterales;f__Rhodobacteraceae;g__Paracoccus	0.255051	0.324074	0.280093	0.361842		0.305265	0.047293		k__Bacteria;p__Proteobacteria;c__Alphaproteobacteria;o__Rhodobacterales;f__Rhodobacteraceae;g__Paracoccus	0.222222	0.287879	0.259259	0.388889	0.185185	0.375	0.223684	0.5		0.222588	0.0302494	0.387942	0.0870594		k__Bacteria;p__Proteobacteria;c__Alphaproteobacteria;o__Rhodobacterales;f__Rhodobacteraceae;g__Paracoccus	0.276316	0.225806	0.35	0.291667	0.303571	0.259259	0.444444	0.2875		0.343583	0.0738016	0.266058	0.030452		k__Bacteria;p__Proteobacteria;c__Alphaproteobacteria;o__Rhodobacterales;f__Rhodobacteraceae;g__Paracoccus	0.153846	0.192308	0	0.357143	0.5	0.727273	0.0333333	0	0.2	0
k__Bacteria;p__Proteobacteria;c__Alphaproteobacteria;o__Rhodobacterales;f__Rhodobacteraceae;g__Rhodobacteraceae__uc	0.0290404	0.0648148	0.0367063	0.0263158		0.0392193	0.0176215		k__Bacteria;p__Proteobacteria;c__Alphaproteobacteria;o__Rhodobacterales;f__Rhodobacteraceae;g__Rhodobacteraceae__uc	0.0277778	0.030303	0.0555556	0.0740741	0.0555556	0.0178571	0.0263158	0.0263158		0.0413012	0.0164704	0.0371375	0.0251652		k__Bacteria;p__Proteobacteria;c__Alphaproteobacteria;o__Rhodobacterales;f__Rhodobacteraceae;g__Rhodobacteraceae__uc	0.0394737	0.016129	0.05	0.0833333	0.0267857	0.0462963	0.0277778	0.025		0.0360093	0.0109632	0.0426897	0.0299071		k__Bacteria;p__Proteobacteria;c__Alphaproteobacteria;o__Rhodobacterales;f__Rhodobacteraceae;g__Rhodobacteraceae__uc	0.0384615	0	0	0.0714286	0	0.0909091	0	0	0	0
k__Bacteria;p__Proteobacteria;c__Alphaproteobacteria;o__Rhodospirillales;f__Acetobacteraceae;g__Acetobacter	0.0359848	0.0277778	0.0634921	0.0789474		0.0515505	0.0238091		k__Bacteria;p__Proteobacteria;c__Alphaproteobacteria;o__Rhodospirillales;f__Acetobacteraceae;g__Acetobacter	0.0416667	0.030303	0	0.0555556	0.0555556	0.0714286	0.0394737	0.118421		0.034174	0.0238695	0.0689271	0.0370878		k__Bacteria;p__Proteobacteria;c__Alphaproteobacteria;o__Rhodospirillales;f__Acetobacteraceae;g__Acetobacter	0.0131579	0.0645161	0.0166667	0.0416667	0.0357143	0.0925926	0.0138889	0.1375		0.0198569	0.0106791	0.0840688	0.0412626		k__Bacteria;p__Proteobacteria;c__Alphaproteobacteria;o__Rhodospirillales;f__Acetobacteraceae;g__Acetobacter	0.0769231	0.0384615	0	0	0	0.0454545	0	0	0	0.5
k__Bacteria;p__Proteobacteria;c__Alphaproteobacteria;o__Rhodospirillales;f__Rhodospirillaceae;g__Azospirillum	0.219697	0.194444	0.23578	0.118421		0.192086	0.0519732		k__Bacteria;p__Proteobacteria;c__Alphaproteobacteria;o__Rhodospirillales;f__Rhodospirillaceae;g__Azospirillum	0.166667	0.272727	0.314815	0.0740741	0.203704	0.267857	0.144737	0.0921053		0.207481	0.075581	0.176691	0.10835		k__Bacteria;p__Proteobacteria;c__Alphaproteobacteria;o__Rhodospirillales;f__Rhodospirillaceae;g__Azospirillum	0.0657895	0.403226	0.1	0.3125	0.0803571	0.398148	0.0416667	0.1875		0.0719533	0.0245799	0.325343	0.100883		k__Bacteria;p__Proteobacteria;c__Alphaproteobacteria;o__Rhodospirillales;f__Rhodospirillaceae;g__Azospirillum	0.192308	0.115385	0	0.142857	0.5	0.181818	0.433333	0	0.1	0
k__Bacteria;p__Proteobacteria;c__Alphaproteobacteria;o__Sphingomonadales;f__Sphingomonadaceae;g__Novosphingobium	0.247475	0.185185	0.164848	0.223684		0.205298	0.0372275		k__Bacteria;p__Proteobacteria;c__Alphaproteobacteria;o__Sphingomonadales;f__Sphingomonadaceae;g__Novosphingobium	0.222222	0.272727	0.148148	0.222222	0.231481	0.0982143	0.289474	0.157895		0.222831	0.0580057	0.187765	0.0759769		k__Bacteria;p__Proteobacteria;c__Alphaproteobacteria;o__Sphingomonadales;f__Sphingomonadaceae;g__Novosphingobium	0.210526	0.290323	0.25	0.104167	0.142857	0.185185	0.236111	0.2125		0.209874	0.0475751	0.198044	0.0768171		k__Bacteria;p__Proteobacteria;c__Alphaproteobacteria;o__Sphingomonadales;f__Sphingomonadaceae;g__Novosphingobium	0.269231	0.153846	0	0.214286	0.5	0.227273	0.233333	0	0.4	1
k__Bacteria;p__Proteobacteria;c__Alphaproteobacteria;o__Sphingomonadales;f__Sphingomonadaceae;g__Sphingobium	0.022096	0.00925926	0.0138889	0.0263158		0.01789	0.00772836		k__Bacteria;p__Proteobacteria;c__Alphaproteobacteria;o__Sphingomonadales;f__Sphingomonadaceae;g__Sphingobium	0.0138889	0.030303	0.0185185	0	0.0277778	0	0.0526316	0		0.0282042	0.0172783	0.00757576	0.0151515		k__Bacteria;p__Proteobacteria;c__Alphaproteobacteria;o__Sphingomonadales;f__Sphingomonadaceae;g__Sphingobium	0.0263158	0.016129	0	0.0208333	0.0178571	0.00925926	0	0.05		0.0110432	0.0132109	0.0240554	0.0179375		k__Bacteria;p__Proteobacteria;c__Alphaproteobacteria;o__Sphingomonadales;f__Sphingomonadaceae;g__Sphingobium	0	0	0	0.0714286	0	0.0454545	0.0333333	0	0	0
k__Bacteria;p__Proteobacteria;c__Alphaproteobacteria;o__Sphingomonadales;f__Sphingomonadaceae;g__Sphingomonadaceae__uc	0.0694444	0.0925926	0.0552249	0.111842		0.082276	0.0250133		k__Bacteria;p__Proteobacteria;c__Alphaproteobacteria;o__Sphingomonadales;f__Sphingomonadaceae;g__Sphingomonadaceae__uc	0.138889	0	0.12963	0.0555556	0.0925926	0.0178571	0.131579	0.0921053		0.123173	0.0207726	0.0413795	0.0409863		k__Bacteria;p__Proteobacteria;c__Alphaproteobacteria;o__Sphingomonadales;f__Sphingomonadaceae;g__Sphingomonadaceae__uc	0.0394737	0.112903	0.1	0.0833333	0.0535714	0.0555556	0.0833333	0.1375		0.0690946	0.0275454	0.097323	0.035577		k__Bacteria;p__Proteobacteria;c__Alphaproteobacteria;o__Sphingomonadales;f__Sphingomonadaceae;g__Sphingomonadaceae__uc	0.192308	0.0384615	0	0.214286	0.25	0	0	0	0	0
k__Bacteria;p__Proteobacteria;c__Alphaproteobacteria;o__Sphingomonadales;f__Sphingomonadaceae;g__Sphingomonas	0.316288	0.268519	0.260582	0.197368		0.260689	0.0488605		k__Bacteria;p__Proteobacteria;c__Alphaproteobacteria;o__Sphingomonadales;f__Sphingomonadaceae;g__Sphingomonas	0.375	0.257576	0.222222	0.314815	0.342593	0.178571	0.184211	0.210526		0.281006	0.0921099	0.240372	0.0592952		k__Bacteria;p__Proteobacteria;c__Alphaproteobacteria;o__Sphingomonadales;f__Sphingomonadaceae;g__Sphingomonas	0.315789	0.322581	0.266667	0.270833	0.267857	0.25	0.25	0.15		0.275078	0.0283386	0.248353	0.0723214		k__Bacteria;p__Proteobacteria;c__Alphaproteobacteria;o__Sphingomonadales;f__Sphingomonadaceae;g__Sphingomonas	0.230769	0.384615	0	0.428571	1.25	0.272727	0.0666667	2.5	0.3	0.5
k__Bacteria;p__Proteobacteria;c__Alphaproteobacteria;o__Sphingomonadales;f__Sphingomonadales__uc;g__Sphingomonadales__uc	0.0719697	0.0740741	0.0272817	0.0328947		0.0515551	0.0249083		k__Bacteria;p__Proteobacteria;c__Alphaproteobacteria;o__Sphingomonadales;f__Sphingomonadales__uc;g__Sphingomonadales__uc	0.0833333	0.0606061	0.0740741	0.0740741	0.0277778	0.0267857	0.0263158	0.0394737		0.0528752	0.0300687	0.0502349	0.0211466		k__Bacteria;p__Proteobacteria;c__Alphaproteobacteria;o__Sphingomonadales;f__Sphingomonadales__uc;g__Sphingomonadales__uc	0.0263158	0.129032	0.0833333	0.0625	0.0178571	0.037037	0.0416667	0.025		0.0422932	0.0290808	0.0633923	0.0464685		k__Bacteria;p__Proteobacteria;c__Alphaproteobacteria;o__Sphingomonadales;f__Sphingomonadales__uc;g__Sphingomonadales__uc	0.0769231	0.0384615	0	0.142857	0.25	0.181818	0	0	0	0
k__Bacteria;p__Proteobacteria;c__Betaproteobacteria;o__Betaproteobacteria__uc;f__Betaproteobacteria__uc;g__Betaproteobacteria__uc	0.174874	0.287037	0.160549	0.184211		0.201668	0.0577389		k__Bacteria;p__Proteobacteria;c__Betaproteobacteria;o__Betaproteobacteria__uc;f__Betaproteobacteria__uc;g__Betaproteobacteria__uc	0.152778	0.19697	0.37037	0.203704	0.240741	0.0803571	0.25	0.118421		0.253472	0.089403	0.149863	0.0603808		k__Bacteria;p__Proteobacteria;c__Betaproteobacteria;o__Betaproteobacteria__uc;f__Betaproteobacteria__uc;g__Betaproteobacteria__uc	0.144737	0.209677	0.283333	0.291667	0.169643	0.148148	0.208333	0.1625		0.201512	0.0604988	0.202998	0.0646925		k__Bacteria;p__Proteobacteria;c__Betaproteobacteria;o__Betaproteobacteria__uc;f__Betaproteobacteria__uc;g__Betaproteobacteria__uc	0.0384615	0.192308	0	0.285714	0.25	0.0909091	0.2	1	0.1	1
k__Bacteria;p__Proteobacteria;c__Betaproteobacteria;o__Burkholderiales;f__Burkholderiaceae;g__Burkholderia	13.2064	15.2407	10.7718	13.4342		13.1633	1.83577		k__Bacteria;p__Proteobacteria;c__Betaproteobacteria;o__Burkholderiales;f__Burkholderiaceae;g__Burkholderia	15.7917	10.6212	18.8519	11.6296	13.7222	7.82143	15.6711	11.1974		16.0092	2.11917	10.3174	1.71449		k__Bacteria;p__Proteobacteria;c__Betaproteobacteria;o__Burkholderiales;f__Burkholderiaceae;g__Burkholderia	14.8816	11.4032	16.7667	13.3333	10.9554	10.4722	14.9861	12.0375		14.3974	2.45235	11.8116	1.20103		k__Bacteria;p__Proteobacteria;c__Betaproteobacteria;o__Burkholderiales;f__Burkholderiaceae;g__Burkholderia	15.5385	10.5	37.5	19.7143	27.25	11.5455	7.93333	25.5	9	34
k__Bacteria;p__Proteobacteria;c__Betaproteobacteria;o__Burkholderiales;f__Burkholderiaceae;g__Burkholderiaceae__uc	2.96023	3.17593	2.36028	2.82237		2.8297	0.345116		k__Bacteria;p__Proteobacteria;c__Betaproteobacteria;o__Burkholderiales;f__Burkholderiaceae;g__Burkholderiaceae__uc	3.54167	2.37879	4.01852	2.33333	2.92593	1.79464	3.31579	2.32895		3.45048	0.456173	2.20893	0.277108		k__Bacteria;p__Proteobacteria;c__Betaproteobacteria;o__Burkholderiales;f__Burkholderiaceae;g__Burkholderiaceae__uc	3.15789	2.77419	3.13333	3.22917	2.30357	2.39815	3	2.6625		2.8987	0.402771	2.766	0.346707		k__Bacteria;p__Proteobacteria;c__Betaproteobacteria;o__Burkholderiales;f__Burkholderiaceae;g__Burkholderiaceae__uc	4.03846	1.96154	8.5	3.85714	7	2.40909	1.8	2.5	2.3	11
k__Bacteria;p__Proteobacteria;c__Betaproteobacteria;o__Burkholderiales;f__Burkholderiaceae;g__Caballeronia	0.108586	0.12037	0.114749	0.118421		0.115531	0.00518392		k__Bacteria;p__Proteobacteria;c__Betaproteobacteria;o__Burkholderiales;f__Burkholderiaceae;g__Caballeronia	0.111111	0.106061	0.185185	0.0555556	0.175926	0.0535714	0.157895	0.0789474		0.157529	0.0329548	0.0735337	0.0245561		k__Bacteria;p__Proteobacteria;c__Betaproteobacteria;o__Burkholderiales;f__Burkholderiaceae;g__Caballeronia	0.171053	0.0322581	0.133333	0.104167	0.160714	0.0648148	0.138889	0.1		0.150997	0.0178444	0.0753099	0.0336943		k__Bacteria;p__Proteobacteria;c__Betaproteobacteria;o__Burkholderiales;f__Burkholderiaceae;g__Caballeronia	0.115385	0.153846	0	0.0714286	0	0.136364	0.0333333	0.5	0.2	0
k__Bacteria;p__Proteobacteria;c__Betaproteobacteria;o__Burkholderiales;f__Burkholderiaceae;g__Cupriavidus	0.15846	0.148148	0.113426	0.0921053		0.128035	0.0307385		k__Bacteria;p__Proteobacteria;c__Betaproteobacteria;o__Burkholderiales;f__Burkholderiaceae;g__Cupriavidus	0.180556	0.136364	0.148148	0.148148	0.101852	0.125	0.0657895	0.118421		0.124086	0.0505326	0.131983	0.0130791		k__Bacteria;p__Proteobacteria;c__Betaproteobacteria;o__Burkholderiales;f__Burkholderiaceae;g__Cupriavidus	0.157895	0.16129	0.166667	0.125	0.125	0.101852	0.111111	0.075		0.140168	0.0263994	0.115786	0.036575		k__Bacteria;p__Proteobacteria;c__Betaproteobacteria;o__Burkholderiales;f__Burkholderiaceae;g__Cupriavidus	0.192308	0.115385	0	0.142857	0.75	0	0.2	0	0.2	0.5
k__Bacteria;p__Proteobacteria;c__Betaproteobacteria;o__Burkholderiales;f__Burkholderiaceae;g__Pandoraea	0.0505051	0.0833333	0.0456349	0.0592105		0.059671	0.0167446		k__Bacteria;p__Proteobacteria;c__Betaproteobacteria;o__Burkholderiales;f__Burkholderiaceae;g__Pandoraea	0.0555556	0.0454545	0.12963	0.037037	0.0555556	0.0357143	0.0657895	0.0526316		0.0766326	0.0356592	0.0427094	0.0078971		k__Bacteria;p__Proteobacteria;c__Betaproteobacteria;o__Burkholderiales;f__Burkholderiaceae;g__Pandoraea	0.0263158	0.0806452	0.0833333	0.0833333	0.0535714	0.037037	0.0833333	0.0375		0.0616385	0.0274111	0.0596289	0.0258435		k__Bacteria;p__Proteobacteria;c__Betaproteobacteria;o__Burkholderiales;f__Burkholderiaceae;g__Pandoraea	0	0.0384615	0	0.214286	0	0.0454545	0.0333333	0.5	0	0
k__Bacteria;p__Proteobacteria;c__Betaproteobacteria;o__Burkholderiales;f__Burkholderiaceae;g__Paraburkholderia	0.830177	0.916667	0.690476	1.04605		0.870843	0.149426		k__Bacteria;p__Proteobacteria;c__Betaproteobacteria;o__Burkholderiales;f__Burkholderiaceae;g__Paraburkholderia	0.902778	0.757576	1.16667	0.666667	0.916667	0.464286	1.23684	0.855263		1.05574	0.171115	0.685948	0.166637		k__Bacteria;p__Proteobacteria;c__Betaproteobacteria;o__Burkholderiales;f__Burkholderiaceae;g__Paraburkholderia	0.802632	0.870968	1.01667	0.791667	0.6875	0.685185	1.25	0.8625		0.9392	0.24806	0.80258	0.0859611		k__Bacteria;p__Proteobacteria;c__Betaproteobacteria;o__Burkholderiales;f__Burkholderiaceae;g__Paraburkholderia	1.15385	0.461538	2.5	0.857143	1.5	0.909091	0.7	1	0.3	2
k__Bacteria;p__Proteobacteria;c__Betaproteobacteria;o__Burkholderiales;f__Burkholderiaceae;g__Polynucleobacter	0.0858586	0.12963	0.0595238	0.0460526		0.0802662	0.0368277		k__Bacteria;p__Proteobacteria;c__Betaproteobacteria;o__Burkholderiales;f__Burkholderiaceae;g__Polynucleobacter	0.111111	0.0606061	0.185185	0.0740741	0.0833333	0.0357143	0.0526316	0.0394737		0.108065	0.0566902	0.052467	0.0180978		k__Bacteria;p__Proteobacteria;c__Betaproteobacteria;o__Burkholderiales;f__Burkholderiaceae;g__Polynucleobacter	0.131579	0.0322581	0.2	0.0416667	0.0803571	0.037037	0.0694444	0.025		0.120345	0.0596127	0.0339904	0.00711888		k__Bacteria;p__Proteobacteria;c__Betaproteobacteria;o__Burkholderiales;f__Burkholderiaceae;g__Polynucleobacter	0.115385	0.115385	0	0.142857	0	0.0454545	0.0333333	0.5	0.1	0
k__Bacteria;p__Proteobacteria;c__Betaproteobacteria;o__Burkholderiales;f__Burkholderiaceae;g__Ralstonia	0.108586	0.101852	0.0639881	0.151316		0.106435	0.0357848		k__Bacteria;p__Proteobacteria;c__Betaproteobacteria;o__Burkholderiales;f__Burkholderiaceae;g__Ralstonia	0.111111	0.106061	0.0740741	0.12963	0.0833333	0.0446429	0.184211	0.118421		0.113182	0.0498989	0.0996885	0.0379386		k__Bacteria;p__Proteobacteria;c__Betaproteobacteria;o__Burkholderiales;f__Burkholderiaceae;g__Ralstonia	0.105263	0.112903	0.0833333	0.125	0.0803571	0.0462963	0.194444	0.1125		0.11585	0.0535607	0.0991749	0.0357263		k__Bacteria;p__Proteobacteria;c__Betaproteobacteria;o__Burkholderiales;f__Burkholderiaceae;g__Ralstonia	0.153846	0	0	0.214286	0.25	0.181818	0.0666667	0	0	0.5
k__Bacteria;p__Proteobacteria;c__Betaproteobacteria;o__Burkholderiales;f__Burkholderiaceae;g__Trinickia	0.0719697	0.0555556	0.0777116	0.0657895		0.0677566	0.00947959		k__Bacteria;p__Proteobacteria;c__Betaproteobacteria;o__Burkholderiales;f__Burkholderiaceae;g__Trinickia	0.0833333	0.0606061	0.037037	0.0740741	0.101852	0.0535714	0.0789474	0.0526316		0.0752924	0.0273672	0.0602208	0.00989734		k__Bacteria;p__Proteobacteria;c__Betaproteobacteria;o__Burkholderiales;f__Burkholderiaceae;g__Trinickia	0.118421	0.016129	0.0833333	0.0208333	0.0625	0.0925926	0.111111	0.025		0.0938414	0.0257883	0.0386387	0.0361513		k__Bacteria;p__Proteobacteria;c__Betaproteobacteria;o__Burkholderiales;f__Burkholderiaceae;g__Trinickia	0.115385	0	0	0.142857	0.25	0.0454545	0.0333333	0	0.2	0
k__Bacteria;p__Proteobacteria;c__Betaproteobacteria;o__Burkholderiales;f__Burkholderiales__na;g__Burkholderiales__na	0.0214646	0.0462963	0.0272817	0.0197368		0.0286949	0.01217		k__Bacteria;p__Proteobacteria;c__Betaproteobacteria;o__Burkholderiales;f__Burkholderiales__na;g__Burkholderiales__na	0.0277778	0.0151515	0.037037	0.0555556	0.0277778	0.0267857	0.0263158	0.0131579		0.0297271	0.00492179	0.0276627	0.0195423		k__Bacteria;p__Proteobacteria;c__Betaproteobacteria;o__Burkholderiales;f__Burkholderiales__na;g__Burkholderiales__na	0.0131579	0.0322581	0.0333333	0.0625	0.0357143	0.0185185	0.0138889	0.025		0.0240236	0.0121672	0.0345691	0.0194479		k__Bacteria;p__Proteobacteria;c__Betaproteobacteria;o__Burkholderiales;f__Burkholderiales__na;g__Burkholderiales__na	0.0384615	0	0	0	0.25	0	0	0	0	0.5
k__Bacteria;p__Proteobacteria;c__Betaproteobacteria;o__Burkholderiales;f__Burkholderiales__uc;g__Burkholderiales__uc	0.314394	0.296296	0.310516	0.368421		0.322407	0.0316474		k__Bacteria;p__Proteobacteria;c__Betaproteobacteria;o__Burkholderiales;f__Burkholderiales__uc;g__Burkholderiales__uc	0.416667	0.212121	0.296296	0.296296	0.388889	0.232143	0.368421	0.368421		0.367568	0.051464	0.277245	0.0705959		k__Bacteria;p__Proteobacteria;c__Betaproteobacteria;o__Burkholderiales;f__Burkholderiales__uc;g__Burkholderiales__uc	0.407895	0.209677	0.283333	0.3125	0.357143	0.259259	0.430556	0.3125		0.369732	0.0652664	0.273484	0.04939		k__Bacteria;p__Proteobacteria;c__Betaproteobacteria;o__Burkholderiales;f__Burkholderiales__uc;g__Burkholderiales__uc	0.307692	0.346154	0	0.857143	0.25	0.181818	0.2	1	0.2	0
k__Bacteria;p__Proteobacteria;c__Betaproteobacteria;o__Burkholderiales;f__Comamonadaceae;g__Acidovorax	0.0997475	0.111111	0.0914352	0.138158		0.110113	0.0203619		k__Bacteria;p__Proteobacteria;c__Betaproteobacteria;o__Burkholderiales;f__Comamonadaceae;g__Acidovorax	0.138889	0.0606061	0.166667	0.0555556	0.12037	0.0625	0.157895	0.118421		0.145955	0.0206239	0.0742707	0.0295792		k__Bacteria;p__Proteobacteria;c__Betaproteobacteria;o__Burkholderiales;f__Comamonadaceae;g__Acidovorax	0.0789474	0.129032	0.1	0.125	0.0625	0.12037	0.138889	0.1375		0.0950841	0.0329906	0.127976	0.00726921		k__Bacteria;p__Proteobacteria;c__Betaproteobacteria;o__Burkholderiales;f__Comamonadaceae;g__Acidovorax	0.115385	0	0.5	0.285714	0.5	0.0454545	0.0666667	0	0.1	0
k__Bacteria;p__Proteobacteria;c__Betaproteobacteria;o__Burkholderiales;f__Comamonadaceae;g__Comamonadaceae__uc	0.0429293	0.0833333	0.0591931	0.0460526		0.0578771	0.0183758		k__Bacteria;p__Proteobacteria;c__Betaproteobacteria;o__Burkholderiales;f__Comamonadaceae;g__Comamonadaceae__uc	0.0555556	0.030303	0.111111	0.0555556	0.0648148	0.0535714	0.0526316	0.0394737		0.0710283	0.0272218	0.0447259	0.0119879		k__Bacteria;p__Proteobacteria;c__Betaproteobacteria;o__Burkholderiales;f__Comamonadaceae;g__Comamonadaceae__uc	0.0394737	0.0483871	0.0833333	0.0833333	0.0803571	0.037037	0.0694444	0.025		0.0681522	0.0200296	0.0484394	0.0251463		k__Bacteria;p__Proteobacteria;c__Betaproteobacteria;o__Burkholderiales;f__Comamonadaceae;g__Comamonadaceae__uc	0.0384615	0.0384615	0	0.0714286	0.25	0.0454545	0.0333333	0	0	0
k__Bacteria;p__Proteobacteria;c__Betaproteobacteria;o__Burkholderiales;f__Oxalobacteraceae;g__Massilia	0.0296717	0.0462963	0.0454696	0.0657895		0.0468068	0.0147874		k__Bacteria;p__Proteobacteria;c__Betaproteobacteria;o__Burkholderiales;f__Oxalobacteraceae;g__Massilia	0.0138889	0.0454545	0.0555556	0.037037	0.0462963	0.0446429	0.0526316	0.0789474		0.0420931	0.0191958	0.0515205	0.0186735		k__Bacteria;p__Proteobacteria;c__Betaproteobacteria;o__Burkholderiales;f__Oxalobacteraceae;g__Massilia	0.0131579	0.0483871	0.0333333	0.0625	0.0535714	0.037037	0.0833333	0.05		0.045849	0.0299447	0.049481	0.0104213		k__Bacteria;p__Proteobacteria;c__Betaproteobacteria;o__Burkholderiales;f__Oxalobacteraceae;g__Massilia	0	0	0	0	0.25	0.0454545	0.0333333	0	0.1	0
k__Bacteria;p__Proteobacteria;c__Betaproteobacteria;o__Burkholderiales;f__Oxalobacteraceae;g__Undibacterium	0.0214646	0.0277778	0	0.00657895		0.0139553	0.0128661		k__Bacteria;p__Proteobacteria;c__Betaproteobacteria;o__Burkholderiales;f__Oxalobacteraceae;g__Undibacterium	0.0277778	0.0151515	0.0555556	0	0	0	0.0131579	0		0.0241228	0.0238294	0.00378788	0.00757576		k__Bacteria;p__Proteobacteria;c__Betaproteobacteria;o__Burkholderiales;f__Oxalobacteraceae;g__Undibacterium	0.0394737	0	0.05	0	0	0.00925926	0.0138889	0		0.0258406	0.0229501	0.00231481	0.00462963		k__Bacteria;p__Proteobacteria;c__Betaproteobacteria;o__Burkholderiales;f__Oxalobacteraceae;g__Undibacterium	0	0.0769231	0	0	0	0.0454545	0	0	0	0
k__Bacteria;p__Proteobacteria;c__Betaproteobacteria;o__Burkholderiales;f__Comamonadaceae;g__Limnohabitans	0.0498737	0.037037	0.0593585	0.0592105		0.0513699	0.0105351		k__Bacteria;p__Proteobacteria;c__Betaproteobacteria;o__Burkholderiales;f__Comamonadaceae;g__Limnohabitans	0.0694444	0.030303	0.037037	0.037037	0.0740741	0.0446429	0.0789474	0.0394737		0.0648757	0.0189604	0.0378642	0.00595528		k__Bacteria;p__Proteobacteria;c__Betaproteobacteria;o__Burkholderiales;f__Comamonadaceae;g__Limnohabitans	0.0789474	0.016129	0.05	0.0208333	0.0446429	0.0740741	0.0694444	0.05		0.0607587	0.0161425	0.0402591	0.0270676		k__Bacteria;p__Proteobacteria;c__Betaproteobacteria;o__Burkholderiales;f__Comamonadaceae;g__Limnohabitans	0	0.153846	0	0.0714286	0	0	0.0666667	0	0	0
k__Bacteria;p__Proteobacteria;c__Betaproteobacteria;o__Burkholderiales;f__Sutterellaceae;g__Sutterella	0.13447	0.037037	0.119709	0.0263158		0.0793829	0.0555879		k__Bacteria;p__Proteobacteria;c__Betaproteobacteria;o__Burkholderiales;f__Sutterellaceae;g__Sutterella	0.208333	0.0606061	0.0555556	0.0185185	0.203704	0.0357143	0.0394737	0.0131579		0.126767	0.0917669	0.0319992	0.021361		k__Bacteria;p__Proteobacteria;c__Betaproteobacteria;o__Burkholderiales;f__Sutterellaceae;g__Sutterella	0.157895	0.112903	0.0333333	0.0416667	0.178571	0.0555556	0	0.05		0.0924499	0.0889601	0.0650314	0.032421		k__Bacteria;p__Proteobacteria;c__Betaproteobacteria;o__Burkholderiales;f__Sutterellaceae;g__Sutterella	0.115385	0.461538	0	0	0	0.0454545	0	0	0.3	0
k__Bacteria;p__Proteobacteria;c__Betaproteobacteria;o__Neisseriales;f__Chromobacteriaceae;g__Aquitalea	0.0284091	0.0648148	0.0228175	0.0131579		0.0322998	0.0225735		k__Bacteria;p__Proteobacteria;c__Betaproteobacteria;o__Neisseriales;f__Chromobacteriaceae;g__Aquitalea	0.0416667	0.0151515	0.0740741	0.0555556	0.0277778	0.0178571	0.0131579	0.0131579		0.0391691	0.0260188	0.0254305	0.0201755		k__Bacteria;p__Proteobacteria;c__Betaproteobacteria;o__Neisseriales;f__Chromobacteriaceae;g__Aquitalea	0.0394737	0.016129	0.1	0.0208333	0.0357143	0.00925926	0.0277778	0		0.0507414	0.033199	0.0115554	0.00905166		k__Bacteria;p__Proteobacteria;c__Betaproteobacteria;o__Neisseriales;f__Chromobacteriaceae;g__Aquitalea	0.0384615	0	0	0.142857	0	0	0.0333333	0	0	0
k__Bacteria;p__Proteobacteria;c__Betaproteobacteria;o__Neisseriales;f__Neisseriaceae;g__Neisseria	0.0486111	0.0648148	0.0458003	0.0921053		0.0628329	0.0212381		k__Bacteria;p__Proteobacteria;c__Betaproteobacteria;o__Neisseriales;f__Neisseriaceae;g__Neisseria	0.0972222	0	0.111111	0.0185185	0.0648148	0.0267857	0.157895	0.0263158		0.107761	0.0386439	0.017905	0.0125243		k__Bacteria;p__Proteobacteria;c__Betaproteobacteria;o__Neisseriales;f__Neisseriaceae;g__Neisseria	0.0526316	0.0483871	0.1	0.0208333	0.0267857	0.0648148	0.152778	0.0375		0.0830488	0.0554984	0.0428838	0.0184974		k__Bacteria;p__Proteobacteria;c__Betaproteobacteria;o__Neisseriales;f__Neisseriaceae;g__Neisseria	0.192308	0	0	0.142857	0	0	0	0	0	0
k__Bacteria;p__Proteobacteria;c__Betaproteobacteria;o__Neisseriales;f__Neisseriaceae;g__Neisseriaceae__uc	0.0208333	0.00925926	0.0276124	0.0526316		0.0275842	0.0183371		k__Bacteria;p__Proteobacteria;c__Betaproteobacteria;o__Neisseriales;f__Neisseriaceae;g__Neisseriaceae__uc	0.0416667	0	0	0.0185185	0.0462963	0.00892857	0.0789474	0.0263158		0.0417276	0.0323902	0.0134407	0.0114392		k__Bacteria;p__Proteobacteria;c__Betaproteobacteria;o__Neisseriales;f__Neisseriaceae;g__Neisseriaceae__uc	0.0263158	0.016129	0	0.0208333	0.0357143	0.0185185	0.0694444	0.0375		0.0328686	0.028689	0.0232452	0.00969532		k__Bacteria;p__Proteobacteria;c__Betaproteobacteria;o__Neisseriales;f__Neisseriaceae;g__Neisseriaceae__uc	0.0769231	0	0	0.0714286	0	0	0	0	0	0
k__Bacteria;p__Proteobacteria;c__Betaproteobacteria;o__Nitrosomonadales;f__Methylophilaceae;g__Methylotenera	0.0429293	0.037037	0.0181878	0.0328947		0.0327622	0.0105526		k__Bacteria;p__Proteobacteria;c__Betaproteobacteria;o__Nitrosomonadales;f__Methylophilaceae;g__Methylotenera	0.0555556	0.030303	0.0555556	0.0185185	0.0185185	0.0178571	0.0394737	0.0263158		0.0422758	0.0175591	0.0232486	0.00607218		k__Bacteria;p__Proteobacteria;c__Betaproteobacteria;o__Nitrosomonadales;f__Methylophilaceae;g__Methylotenera	0.0526316	0.0322581	0.0666667	0	0.0178571	0.0185185	0.0416667	0.025		0.0447055	0.020617	0.0189441	0.0138202		k__Bacteria;p__Proteobacteria;c__Betaproteobacteria;o__Nitrosomonadales;f__Methylophilaceae;g__Methylotenera	0.0769231	0	0	0.142857	0	0	0.0333333	0	0.1	0
k__Bacteria;p__Proteobacteria;c__Deltaproteobacteria;o__Desulfobacterales;f__Desulfobulbaceae;g__Desulfobulbus	0.0151515	0.037037	0.0135582	0.00657895		0.0180814	0.013174		k__Bacteria;p__Proteobacteria;c__Deltaproteobacteria;o__Desulfobacterales;f__Desulfobulbaceae;g__Desulfobulbus	0	0.030303	0	0.0740741	0.00925926	0.0178571	0.0131579	0		0.00560429	0.00666413	0.0305586	0.0315638		k__Bacteria;p__Proteobacteria;c__Deltaproteobacteria;o__Desulfobacterales;f__Desulfobulbaceae;g__Desulfobulbus	0.0263158	0	0.0666667	0	0.0267857	0	0.0138889	0		0.0334143	0.0229586	0	0		k__Bacteria;p__Proteobacteria;c__Deltaproteobacteria;o__Desulfobacterales;f__Desulfobulbaceae;g__Desulfobulbus	0	0	0	0	0	0.0909091	0	0	0	0
k__Bacteria;p__Proteobacteria;c__Deltaproteobacteria;o__Desulfovibrionales;f__Desulfovibrionaceae;g__Bilophila	0.0498737	0.0555556	0.0732474	0.0328947		0.0528928	0.0166377		k__Bacteria;p__Proteobacteria;c__Deltaproteobacteria;o__Desulfovibrionales;f__Desulfovibrionaceae;g__Bilophila	0.0694444	0.030303	0.0555556	0.0555556	0.101852	0.0446429	0.0263158	0.0394737		0.0632919	0.0313678	0.0424938	0.0105351		k__Bacteria;p__Proteobacteria;c__Deltaproteobacteria;o__Desulfovibrionales;f__Desulfovibrionaceae;g__Bilophila	0.0526316	0.0483871	0.05	0.0625	0.0803571	0.0648148	0.0277778	0.0375		0.0526916	0.0215509	0.0533005	0.0127933		k__Bacteria;p__Proteobacteria;c__Deltaproteobacteria;o__Desulfovibrionales;f__Desulfovibrionaceae;g__Bilophila	0.0384615	0.0384615	0	0.214286	0	0	0.0333333	0	0.1	0
k__Bacteria;p__Proteobacteria;c__Deltaproteobacteria;o__Desulfovibrionales;f__Desulfovibrionaceae;g__Desulfovibrio	0.0151515	0.0277778	0.0363757	0.0328947		0.0280499	0.00929575		k__Bacteria;p__Proteobacteria;c__Deltaproteobacteria;o__Desulfovibrionales;f__Desulfovibrionaceae;g__Desulfovibrio	0	0.030303	0.0555556	0	0.037037	0.0357143	0.0526316	0.0131579		0.036306	0.0255325	0.0197938	0.0163272		k__Bacteria;p__Proteobacteria;c__Deltaproteobacteria;o__Desulfovibrionales;f__Desulfovibrionaceae;g__Desulfovibrio	0.0526316	0.0322581	0.05	0	0.0535714	0.0185185	0.0416667	0.025		0.0494674	0.00541572	0.0189441	0.0138202		k__Bacteria;p__Proteobacteria;c__Deltaproteobacteria;o__Desulfovibrionales;f__Desulfovibrionaceae;g__Desulfovibrio	0.0384615	0.0384615	0.5	0	0	0.0454545	0.0666667	0	0	0
k__Bacteria;p__Proteobacteria;c__Epsilonproteobacteria;o__Campylobacterales;f__Campylobacteraceae;g__Campylobacter	0.570076	0.555556	0.667163	0.486842		0.569909	0.0743067		k__Bacteria;p__Proteobacteria;c__Epsilonproteobacteria;o__Campylobacterales;f__Campylobacteraceae;g__Campylobacter	0.125	1.01515	0.148148	0.962963	0.111111	1.22321	0.131579	0.842105		0.12896	0.0153765	1.01086	0.159044		k__Bacteria;p__Proteobacteria;c__Epsilonproteobacteria;o__Campylobacterales;f__Campylobacteraceae;g__Campylobacter	0.697368	0.370968	0.666667	0.416667	0.803571	0.546296	0.472222	0.5		0.659957	0.13822	0.458483	0.0792514		k__Bacteria;p__Proteobacteria;c__Epsilonproteobacteria;o__Campylobacterales;f__Campylobacteraceae;g__Campylobacter	0.307692	0	0	0.0714286	0	0.409091	1.53333	0	1.1	0.5
k__Bacteria;p__Proteobacteria;c__Gammaproteobacteria;o__Aeromonadales;f__Aeromonadaceae;g__Aeromonas	0.0435606	0.0555556	0.0408399	0.0526316		0.0481469	0.00705753		k__Bacteria;p__Proteobacteria;c__Gammaproteobacteria;o__Aeromonadales;f__Aeromonadaceae;g__Aeromonas	0.0416667	0.0454545	0.037037	0.0740741	0.037037	0.0446429	0.0263158	0.0789474		0.0355141	0.00650901	0.0607797	0.0182762		k__Bacteria;p__Proteobacteria;c__Gammaproteobacteria;o__Aeromonadales;f__Aeromonadaceae;g__Aeromonas	0.0526316	0.0322581	0.0333333	0.0833333	0.0446429	0.037037	0.0555556	0.05		0.0465408	0.00993987	0.0506571	0.0230376		k__Bacteria;p__Proteobacteria;c__Gammaproteobacteria;o__Aeromonadales;f__Aeromonadaceae;g__Aeromonas	0	0.0769231	0	0.0714286	0	0.0909091	0	0	0.1	0
k__Bacteria;p__Proteobacteria;c__Gammaproteobacteria;o__Enterobacterales;f__Enterobacterales__uc;g__Enterobacterales__uc	0.131313	0.12037	0.0775463	0.0394737		0.0921759	0.0421038		k__Bacteria;p__Proteobacteria;c__Gammaproteobacteria;o__Enterobacterales;f__Enterobacterales__uc;g__Enterobacterales__uc	0.111111	0.151515	0.0740741	0.166667	0.0925926	0.0625	0.0394737	0.0394737		0.0793129	0.0305619	0.105039	0.0634202		k__Bacteria;p__Proteobacteria;c__Gammaproteobacteria;o__Enterobacterales;f__Enterobacterales__uc;g__Enterobacterales__uc	0.0921053	0.177419	0.05	0.208333	0.0357143	0.12037	0.0138889	0.0625		0.0479271	0.0329836	0.142156	0.0644014		k__Bacteria;p__Proteobacteria;c__Gammaproteobacteria;o__Enterobacterales;f__Enterobacterales__uc;g__Enterobacterales__uc	0.0769231	0.0769231	0	0.0714286	0.75	0.0454545	0.0333333	0	0.1	3.5
k__Bacteria;p__Proteobacteria;c__Gammaproteobacteria;o__Enterobacterales;f__Enterobacteriaceae;g__Enterobacteriaceae__uc	0.307449	0.25	0.287864	0.171053		0.254091	0.0602767		k__Bacteria;p__Proteobacteria;c__Gammaproteobacteria;o__Enterobacterales;f__Enterobacteriaceae;g__Enterobacteriaceae__uc	0.402778	0.212121	0.222222	0.277778	0.37037	0.205357	0.131579	0.210526		0.281737	0.127274	0.226446	0.034343		k__Bacteria;p__Proteobacteria;c__Gammaproteobacteria;o__Enterobacterales;f__Enterobacteriaceae;g__Enterobacteriaceae__uc	0.394737	0.209677	0.2	0.3125	0.267857	0.305556	0.0694444	0.2625		0.23301	0.135663	0.272558	0.0473967		k__Bacteria;p__Proteobacteria;c__Gammaproteobacteria;o__Enterobacterales;f__Enterobacteriaceae;g__Enterobacteriaceae__uc	0.153846	0.5	0	0.571429	1	0.181818	0.266667	0	0.1	0.5
k__Bacteria;p__Proteobacteria;c__Gammaproteobacteria;o__Enterobacterales;f__Enterobacteriaceae;g__Escherichia	0.128788	0.12037	0.150794	0.157895		0.139462	0.0177633		k__Bacteria;p__Proteobacteria;c__Gammaproteobacteria;o__Enterobacterales;f__Enterobacteriaceae;g__Escherichia	0.166667	0.0909091	0.037037	0.203704	0.194444	0.107143	0.105263	0.210526		0.125853	0.0699589	0.15307	0.0628179		k__Bacteria;p__Proteobacteria;c__Gammaproteobacteria;o__Enterobacterales;f__Enterobacteriaceae;g__Escherichia	0.157895	0.0967742	0.1	0.145833	0.133929	0.166667	0.0972222	0.2125		0.122261	0.0290309	0.155444	0.0480134		k__Bacteria;p__Proteobacteria;c__Gammaproteobacteria;o__Enterobacterales;f__Enterobacteriaceae;g__Escherichia	0	0.346154	0.5	0.0714286	0.25	0.0909091	0.1	0.5	0	0
k__Bacteria;p__Proteobacteria;c__Gammaproteobacteria;o__Enterobacterales;f__Enterobacteriaceae;g__Klebsiella	0.111742	0.175926	0.112599	0.236842		0.159277	0.0598105		k__Bacteria;p__Proteobacteria;c__Gammaproteobacteria;o__Enterobacterales;f__Enterobacteriaceae;g__Klebsiella	0.0416667	0.181818	0.037037	0.314815	0.0555556	0.169643	0.0526316	0.421053		0.0467227	0.00879981	0.271832	0.119247		k__Bacteria;p__Proteobacteria;c__Gammaproteobacteria;o__Enterobacterales;f__Enterobacteriaceae;g__Klebsiella	0.0394737	0.193548	0.0666667	0.3125	0.0446429	0.185185	0.0833333	0.375		0.0585291	0.0203093	0.266558	0.0927762		k__Bacteria;p__Proteobacteria;c__Gammaproteobacteria;o__Enterobacterales;f__Enterobacteriaceae;g__Klebsiella	0	0.0769231	0	0	0.25	0.0909091	0	3	0	2
k__Bacteria;p__Proteobacteria;c__Gammaproteobacteria;o__Enterobacterales;f__Enterobacteriaceae;g__Salmonella	0.0359848	0.00925926	0.0178571	0.0328947		0.023999	0.0126198		k__Bacteria;p__Proteobacteria;c__Gammaproteobacteria;o__Enterobacterales;f__Enterobacteriaceae;g__Salmonella	0.0416667	0.030303	0.0185185	0	0	0.0357143	0.0131579	0.0526316		0.0183358	0.0173913	0.0296622	0.0219429		k__Bacteria;p__Proteobacteria;c__Gammaproteobacteria;o__Enterobacterales;f__Enterobacteriaceae;g__Salmonella	0.0394737	0.0322581	0.0166667	0	0	0.037037	0.0138889	0.05		0.0175073	0.0163588	0.0298238	0.0212485		k__Bacteria;p__Proteobacteria;c__Gammaproteobacteria;o__Enterobacterales;f__Enterobacteriaceae;g__Salmonella	0	0	0	0.0714286	0.5	0	0	1	0	0
k__Bacteria;p__Proteobacteria;c__Gammaproteobacteria;o__Gammaproteobacteria__uc;f__Gammaproteobacteria__uc;g__Gammaproteobacteria__uc	0.196338	0.240741	0.164352	0.203947		0.201345	0.0313707		k__Bacteria;p__Proteobacteria;c__Gammaproteobacteria;o__Gammaproteobacteria__uc;f__Gammaproteobacteria__uc;g__Gammaproteobacteria__uc	0.180556	0.212121	0.222222	0.259259	0.203704	0.125	0.263158	0.144737		0.21741	0.0349387	0.185279	0.0618353		k__Bacteria;p__Proteobacteria;c__Gammaproteobacteria;o__Gammaproteobacteria__uc;f__Gammaproteobacteria__uc;g__Gammaproteobacteria__uc	0.171053	0.225806	0.25	0.229167	0.142857	0.185185	0.236111	0.175		0.200005	0.0513396	0.20379	0.027711		k__Bacteria;p__Proteobacteria;c__Gammaproteobacteria;o__Gammaproteobacteria__uc;f__Gammaproteobacteria__uc;g__Gammaproteobacteria__uc	0.0769231	0.115385	0.5	0.5	0	0.0909091	0.2	1.5	0	1.5
k__Bacteria;p__Proteobacteria;c__Gammaproteobacteria;o__Pasteurellales;f__Pasteurellaceae;g__Aggregatibacter	0.030303	0.0277778	0.0537368	0.0657895		0.0444018	0.0184364		k__Bacteria;p__Proteobacteria;c__Gammaproteobacteria;o__Pasteurellales;f__Pasteurellaceae;g__Aggregatibacter	0	0.0606061	0	0.0555556	0.00925926	0.0982143	0	0.131579		0.00231481	0.00462963	0.0864887	0.035578		k__Bacteria;p__Proteobacteria;c__Gammaproteobacteria;o__Pasteurellales;f__Pasteurellaceae;g__Aggregatibacter	0	0.0645161	0	0.0625	0.0178571	0.0925926	0	0.125		0.00446429	0.00892857	0.0861522	0.0293154		k__Bacteria;p__Proteobacteria;c__Gammaproteobacteria;o__Pasteurellales;f__Pasteurellaceae;g__Aggregatibacter	0	0	0	0	0	0.181818	0	0	0	0
k__Bacteria;p__Proteobacteria;c__Gammaproteobacteria;o__Pasteurellales;f__Pasteurellaceae;g__Haemophilus	0.119318	0.0740741	0.068287	0.0855263		0.0868014	0.0228308		k__Bacteria;p__Proteobacteria;c__Gammaproteobacteria;o__Pasteurellales;f__Pasteurellaceae;g__Haemophilus	0.208333	0.030303	0.0925926	0.0555556	0.0740741	0.0625	0.0921053	0.0789474		0.116776	0.0616433	0.0568265	0.0202207		k__Bacteria;p__Proteobacteria;c__Gammaproteobacteria;o__Pasteurellales;f__Pasteurellaceae;g__Haemophilus	0.197368	0.0322581	0.0666667	0.0833333	0.0892857	0.0462963	0.125	0.05		0.11958	0.0571489	0.0529719	0.0216354		k__Bacteria;p__Proteobacteria;c__Gammaproteobacteria;o__Pasteurellales;f__Pasteurellaceae;g__Haemophilus	0.0384615	0.0384615	0	0.857143	0.25	0.0909091	0	0	0	0
k__Bacteria;p__Proteobacteria;c__Gammaproteobacteria;o__Pasteurellales;f__Pasteurellaceae;g__Pasteurellaceae__uc	0.042298	0.0185185	0.0229828	0.0328947		0.0291735	0.0106137		k__Bacteria;p__Proteobacteria;c__Gammaproteobacteria;o__Pasteurellales;f__Pasteurellaceae;g__Pasteurellaceae__uc	0.0694444	0.0151515	0.0185185	0.0185185	0.037037	0.00892857	0.0526316	0.0131579		0.0444079	0.0217489	0.0139391	0.00400652		k__Bacteria;p__Proteobacteria;c__Gammaproteobacteria;o__Pasteurellales;f__Pasteurellaceae;g__Pasteurellaceae__uc	0.0789474	0	0.0333333	0	0.0267857	0.0185185	0.0416667	0.025		0.0451833	0.0233186	0.0108796	0.0128384		k__Bacteria;p__Proteobacteria;c__Gammaproteobacteria;o__Pasteurellales;f__Pasteurellaceae;g__Pasteurellaceae__uc	0	0	0	0.357143	0	0.0454545	0	0	0	0
k__Bacteria;p__Proteobacteria;c__Gammaproteobacteria;o__Pseudomonadales;f__Moraxellaceae;g__Acinetobacter	0.267677	0.333333	0.197421	0.263158		0.265397	0.0555168		k__Bacteria;p__Proteobacteria;c__Gammaproteobacteria;o__Pseudomonadales;f__Moraxellaceae;g__Acinetobacter	0.444444	0.0909091	0.481481	0.185185	0.305556	0.0892857	0.407895	0.118421		0.409844	0.0757386	0.12095	0.0448614		k__Bacteria;p__Proteobacteria;c__Gammaproteobacteria;o__Pseudomonadales;f__Moraxellaceae;g__Acinetobacter	0.25	0.306452	0.35	0.3125	0.223214	0.166667	0.347222	0.1875		0.292609	0.0655934	0.24328	0.0769482		k__Bacteria;p__Proteobacteria;c__Gammaproteobacteria;o__Pseudomonadales;f__Moraxellaceae;g__Acinetobacter	0.153846	0.0769231	1	1.64286	0.25	0.0454545	0	1.5	0	1
k__Bacteria;p__Proteobacteria;c__Gammaproteobacteria;o__Pseudomonadales;f__Moraxellaceae;g__Moraxella	0.0782828	0.101852	0.0591931	0.0921053		0.0828583	0.0185044		k__Bacteria;p__Proteobacteria;c__Gammaproteobacteria;o__Pseudomonadales;f__Moraxellaceae;g__Moraxella	0.111111	0.0454545	0.185185	0.0185185	0.0648148	0.0535714	0.0526316	0.131579		0.103436	0.0600403	0.0622809	0.0485673		k__Bacteria;p__Proteobacteria;c__Gammaproteobacteria;o__Pseudomonadales;f__Moraxellaceae;g__Moraxella	0.105263	0.0483871	0.116667	0.0833333	0.0357143	0.0833333	0.0416667	0.1375		0.0748277	0.0420568	0.0881384	0.0368009		k__Bacteria;p__Proteobacteria;c__Gammaproteobacteria;o__Pseudomonadales;f__Moraxellaceae;g__Moraxella	0.192308	0.115385	0	0	0	0.0454545	0	0.5	0.1	0
k__Bacteria;p__Proteobacteria;c__Gammaproteobacteria;o__Pseudomonadales;f__Pseudomonadaceae;g__Pseudomonas	0.595328	0.722222	0.617063	0.723684		0.664575	0.067994		k__Bacteria;p__Proteobacteria;c__Gammaproteobacteria;o__Pseudomonadales;f__Pseudomonadaceae;g__Pseudomonas	0.736111	0.454545	0.944444	0.5	0.805556	0.428571	0.921053	0.526316		0.851791	0.0981519	0.477358	0.0440078		k__Bacteria;p__Proteobacteria;c__Gammaproteobacteria;o__Pseudomonadales;f__Pseudomonadaceae;g__Pseudomonas	0.684211	0.5	0.766667	0.666667	0.705357	0.518519	0.888889	0.575		0.761281	0.0919785	0.565046	0.0748813		k__Bacteria;p__Proteobacteria;c__Gammaproteobacteria;o__Pseudomonadales;f__Pseudomonadaceae;g__Pseudomonas	0.423077	0.384615	2.5	1.42857	1.75	0.636364	0.333333	1.5	0.3	0
k__Bacteria;p__Proteobacteria;c__Gammaproteobacteria;o__Pseudomonadales;f__Pseudomonadales__uc;g__Pseudomonadales__uc	0.114268	0.138889	0.0368717	0.0592105		0.0873097	0.0473311		k__Bacteria;p__Proteobacteria;c__Gammaproteobacteria;o__Pseudomonadales;f__Pseudomonadales__uc;g__Pseudomonadales__uc	0.152778	0.0757576	0.222222	0.0555556	0.0648148	0.00892857	0.0789474	0.0394737		0.129691	0.0727527	0.0449288	0.0282201		k__Bacteria;p__Proteobacteria;c__Gammaproteobacteria;o__Pseudomonadales;f__Pseudomonadales__uc;g__Pseudomonadales__uc	0.118421	0.112903	0.0833333	0.208333	0.0446429	0.0277778	0.0555556	0.0625		0.0754882	0.0329319	0.102879	0.0785106		k__Bacteria;p__Proteobacteria;c__Gammaproteobacteria;o__Pseudomonadales;f__Pseudomonadales__uc;g__Pseudomonadales__uc	0.0769231	0	0	0.571429	0.25	0.0909091	0.0666667	0.5	0	0
k__Bacteria;p__Proteobacteria;c__Gammaproteobacteria;o__Thiotrichales;f__Francisellaceae;g__Francisella	0.0296717	0.0277778	0.0181878	0.0197368		0.0238435	0.00572416		k__Bacteria;p__Proteobacteria;c__Gammaproteobacteria;o__Thiotrichales;f__Francisellaceae;g__Francisella	0.0138889	0.0454545	0	0.0555556	0.0185185	0.0178571	0.0131579	0.0263158		0.0113913	0.0079565	0.0362958	0.0172666		k__Bacteria;p__Proteobacteria;c__Gammaproteobacteria;o__Thiotrichales;f__Francisellaceae;g__Francisella	0.0131579	0.0483871	0.0166667	0.0416667	0.00892857	0.0277778	0.0277778	0.0125		0.0166327	0.00807551	0.0325829	0.0159028		k__Bacteria;p__Proteobacteria;c__Gammaproteobacteria;o__Thiotrichales;f__Francisellaceae;g__Francisella	0	0	0	0.0714286	0	0.0454545	0	0	0.1	0.5
k__Bacteria;p__Proteobacteria;c__Gammaproteobacteria;o__Xanthomonadales;f__Xanthomonadaceae;g__Stenotrophomonas	0.0372475	0.0277778	0.036541	0.0394737		0.03526	0.0051423		k__Bacteria;p__Proteobacteria;c__Gammaproteobacteria;o__Xanthomonadales;f__Xanthomonadaceae;g__Stenotrophomonas	0.0138889	0.0606061	0	0.0555556	0.0462963	0.0267857	0.0263158	0.0526316		0.0216252	0.0196483	0.0488947	0.0151029		k__Bacteria;p__Proteobacteria;c__Gammaproteobacteria;o__Xanthomonadales;f__Xanthomonadaceae;g__Stenotrophomonas	0.0263158	0.0483871	0.0333333	0.0208333	0.0446429	0.0277778	0.0416667	0.0375		0.0364897	0.00830153	0.0336246	0.0119827		k__Bacteria;p__Proteobacteria;c__Gammaproteobacteria;o__Xanthomonadales;f__Xanthomonadaceae;g__Stenotrophomonas	0.0384615	0	0	0	0	0.0454545	0.1	0	0	0
k__Bacteria;p__Proteobacteria;c__Gammaproteobacteria;o__Xanthomonadales;f__Xanthomonadaceae;g__Xanthomonas	0.0138889	0.0277778	0.00462963	0.0131579		0.0148635	0.0095807		k__Bacteria;p__Proteobacteria;c__Gammaproteobacteria;o__Xanthomonadales;f__Xanthomonadaceae;g__Xanthomonas	0.0277778	0	0.0555556	0	0.00925926	0	0.0131579	0.0131579		0.0264376	0.0209849	0.00328947	0.00657895		k__Bacteria;p__Proteobacteria;c__Gammaproteobacteria;o__Xanthomonadales;f__Xanthomonadaceae;g__Xanthomonas	0.0263158	0	0.0333333	0.0208333	0.00892857	0	0.0138889	0		0.0206166	0.0111963	0.00520833	0.0104167		k__Bacteria;p__Proteobacteria;c__Gammaproteobacteria;o__Xanthomonadales;f__Xanthomonadaceae;g__Xanthomonas	0	0.0769231	0	0	0	0	0	0	0	0
k__Bacteria;p__Proteobacteria;c__Proteobacteria__uc;o__Proteobacteria__uc;f__Proteobacteria__uc;g__Proteobacteria__uc	1.02715	1.06481	0.744874	0.973684		0.95263	0.143462		k__Bacteria;p__Proteobacteria;c__Proteobacteria__uc;o__Proteobacteria__uc;f__Proteobacteria__uc;g__Proteobacteria__uc	1.40278	0.651515	1.48148	0.648148	0.962963	0.526786	1.22368	0.723684		1.26773	0.230037	0.637533	0.0816398		k__Bacteria;p__Proteobacteria;c__Proteobacteria__uc;o__Proteobacteria__uc;f__Proteobacteria__uc;g__Proteobacteria__uc	1.05263	1.03226	1.06667	1.0625	0.794643	0.685185	0.944444	1		0.964596	0.125776	0.944986	0.17507		k__Bacteria;p__Proteobacteria;c__Proteobacteria__uc;o__Proteobacteria__uc;f__Proteobacteria__uc;g__Proteobacteria__uc	1.53846	0.769231	2	2.07143	2	0.818182	0.466667	0.5	0.5	2.5
k__Bacteria;p__Spirochaetes;c__Spirochaetia;o__Spirochaetales;f__Spirochaetaceae;g__Treponema	0.52904	0.462963	0.565146	0.440789		0.499485	0.0576306		k__Bacteria;p__Spirochaetes;c__Spirochaetia;o__Spirochaetales;f__Spirochaetaceae;g__Treponema	0.194444	0.863636	0.185185	0.740741	0.148148	0.982143	0.289474	0.592105		0.204313	0.0601944	0.794656	0.167176		k__Bacteria;p__Spirochaetes;c__Spirochaetia;o__Spirochaetales;f__Spirochaetaceae;g__Treponema	0.657895	0.33871	0.733333	0.125	0.776786	0.361111	0.805556	0.1125		0.743392	0.0642661	0.23433	0.133871		k__Bacteria;p__Spirochaetes;c__Spirochaetia;o__Spirochaetales;f__Spirochaetaceae;g__Treponema	0.423077	0.115385	0	0	0	0.954545	1.16667	0	0.1	0
k__Bacteria;p__Synergistetes;c__Synergistia;o__Synergistales;f__Synergistaceae;g__Fretibacterium	0.0454545	0.0555556	0.0449735	0.0328947		0.0447196	0.00927092		k__Bacteria;p__Synergistetes;c__Synergistia;o__Synergistales;f__Synergistaceae;g__Fretibacterium	0	0.0909091	0.037037	0.0740741	0.0185185	0.0714286	0	0.0657895		0.0138889	0.0177301	0.0755503	0.0108064		k__Bacteria;p__Synergistetes;c__Synergistia;o__Synergistales;f__Synergistaceae;g__Fretibacterium	0.0394737	0.0483871	0.0333333	0.0833333	0.0357143	0.0555556	0.0277778	0.0375		0.0340748	0.00490028	0.056194	0.0195565		k__Bacteria;p__Synergistetes;c__Synergistia;o__Synergistales;f__Synergistaceae;g__Fretibacterium	0	0	0	0	0	0.181818	0.0333333	0	0.1	0
k__Bacteria;p__Verrucomicrobia;c__Verrucomicrobiae;o__Verrucomicrobiales;f__Akkermansiaceae;g__Akkermansia	0.567551	0.592593	0.555886	0.651316		0.591836	0.0425072		k__Bacteria;p__Verrucomicrobia;c__Verrucomicrobiae;o__Verrucomicrobiales;f__Akkermansiaceae;g__Akkermansia	1.01389	0.121212	1.03704	0.148148	0.87963	0.232143	1.05263	0.25		0.995797	0.0790634	0.187876	0.062826		k__Bacteria;p__Verrucomicrobia;c__Verrucomicrobiae;o__Verrucomicrobiales;f__Akkermansiaceae;g__Akkermansia	0.828947	0.290323	0.816667	0.3125	0.857143	0.231481	0.944444	0.3875		0.8618	0.0576429	0.305451	0.0645035		k__Bacteria;p__Verrucomicrobia;c__Verrucomicrobiae;o__Verrucomicrobiales;f__Akkermansiaceae;g__Akkermansia	0.346154	1.61538	0	1.57143	0	0.0454545	0.0333333	0	0.6	0
k__Eukaryota;p__Ascomycota;c__Ascomycota__uc;o__Ascomycota__uc;f__Ascomycota__uc;g__Ascomycota__uc	0.0138889	0.0185185	0.037037	0.0592105		0.0321637	0.0206191		k__Eukaryota;p__Ascomycota;c__Ascomycota__uc;o__Ascomycota__uc;f__Ascomycota__uc;g__Ascomycota__uc	0.0277778	0	0.037037	0	0.0740741	0	0.118421	0		0.0643275	0.0412382	0	0		k__Eukaryota;p__Ascomycota;c__Ascomycota__uc;o__Ascomycota__uc;f__Ascomycota__uc;g__Ascomycota__uc	0.0131579	0.016129	0.0333333	0	0.0446429	0.0277778	0.0833333	0.0375		0.0436169	0.0295068	0.0203517	0.0161373		k__Eukaryota;p__Ascomycota;c__Ascomycota__uc;o__Ascomycota__uc;f__Ascomycota__uc;g__Ascomycota__uc	0.0384615	0.0384615	0	0	0	0	0	0	0	0
k__Eukaryota;p__Ascomycota;c__Eurotiomycetes;o__Eurotiales;f__Aspergillaceae;g__Aspergillaceae__uc	0.0138889	0.0462963	0.0646495	0.0592105		0.0460113	0.0227562		k__Eukaryota;p__Ascomycota;c__Eurotiomycetes;o__Eurotiales;f__Aspergillaceae;g__Aspergillaceae__uc	0.0277778	0	0.0925926	0	0.12037	0.00892857	0.105263	0.0131579		0.086501	0.0407622	0.00552162	0.00660547		k__Eukaryota;p__Ascomycota;c__Eurotiomycetes;o__Eurotiales;f__Aspergillaceae;g__Aspergillaceae__uc	0.0263158	0	0.0333333	0.0625	0.0357143	0.0925926	0.0555556	0.0625		0.0377297	0.0125357	0.0543981	0.0389412		k__Eukaryota;p__Ascomycota;c__Eurotiomycetes;o__Eurotiales;f__Aspergillaceae;g__Aspergillaceae__uc	0.0769231	0	0	0	0	0	0	0	0	0
k__Eukaryota;p__Ascomycota;c__Eurotiomycetes;o__Eurotiales;f__Aspergillaceae;g__Aspergillus	0.0277778	0.12037	0.0740741	0.0657895		0.0720029	0.0380271		k__Eukaryota;p__Ascomycota;c__Eurotiomycetes;o__Eurotiales;f__Aspergillaceae;g__Aspergillus	0.0555556	0	0.240741	0	0.148148	0	0.131579	0		0.144006	0.0760541	0	0		k__Eukaryota;p__Ascomycota;c__Eurotiomycetes;o__Eurotiales;f__Aspergillaceae;g__Aspergillus	0.0526316	0	0.0833333	0.166667	0.116071	0.0277778	0.0555556	0.075		0.076898	0.0295541	0.0673611	0.0730851		k__Eukaryota;p__Ascomycota;c__Eurotiomycetes;o__Eurotiales;f__Aspergillaceae;g__Aspergillus	0.153846	0	0	0	0	0	0	0	0	0
k__Eukaryota;p__Ascomycota;c__Eurotiomycetes;o__Eurotiales;f__Aspergillaceae;g__Penicillium	2.3428	2.93519	3.09606	4.28947		3.16588	0.816091		k__Eukaryota;p__Ascomycota;c__Eurotiomycetes;o__Eurotiales;f__Aspergillaceae;g__Penicillium	4.625	0.0606061	5.83333	0.037037	6.12963	0.0625	8.55263	0.0263158		6.28515	1.64579	0.0466147	0.0178127		k__Eukaryota;p__Ascomycota;c__Eurotiomycetes;o__Eurotiales;f__Aspergillaceae;g__Penicillium	1.98684	3	2.5	3.47917	2.70536	3.38889	4.06944	4.4875		2.81541	0.888955	3.58889	0.634122		k__Eukaryota;p__Ascomycota;c__Eurotiomycetes;o__Eurotiales;f__Aspergillaceae;g__Penicillium	5.76923	7	0	0.0714286	0	0.136364	0	0.5	0	0
k__Eukaryota;p__Ascomycota;c__Eurotiomycetes;o__Eurotiales;f__Eurotiales__uc;g__Eurotiales__uc	0.0277778	0.0185185	0.00925926	0		0.0138889	0.0119537		k__Eukaryota;p__Ascomycota;c__Eurotiomycetes;o__Eurotiales;f__Eurotiales__uc;g__Eurotiales__uc	0.0555556	0	0.037037	0	0.0185185	0	0	0		0.0277778	0.0239073	0	0		k__Eukaryota;p__Ascomycota;c__Eurotiomycetes;o__Eurotiales;f__Eurotiales__uc;g__Eurotiales__uc	0.0263158	0.0322581	0.0166667	0.0208333	0	0.0185185	0	0		0.0107456	0.0130183	0.0179025	0.013361		k__Eukaryota;p__Ascomycota;c__Eurotiomycetes;o__Eurotiales;f__Eurotiales__uc;g__Eurotiales__uc	0.0769231	0.0769231	0	0	0	0	0	0	0	0
k__Eukaryota;p__Ascomycota;c__Saccharomycetes;o__Saccharomycetales;f__Saccharomycetaceae;g__Saccharomyces	0.0151515	0.037037	0.0453042	0.0526316		0.0375311	0.0162228		k__Eukaryota;p__Ascomycota;c__Saccharomycetes;o__Saccharomycetales;f__Saccharomycetaceae;g__Saccharomyces	0	0.030303	0.0185185	0.0555556	0.037037	0.0535714	0.0789474	0.0263158		0.0336257	0.0337866	0.0414365	0.0152665		k__Eukaryota;p__Ascomycota;c__Saccharomycetes;o__Saccharomycetales;f__Saccharomycetaceae;g__Saccharomyces	0	0.0322581	0.0166667	0.0625	0.0267857	0.0648148	0.0694444	0.0375		0.0282242	0.0296162	0.0492682	0.0167791		k__Eukaryota;p__Ascomycota;c__Saccharomycetes;o__Saccharomycetales;f__Saccharomycetaceae;g__Saccharomyces	0	0	0	0	0	0	0	1	0	0
k__Eukaryota;p__Basidiomycota;c__Malasseziomycetes;o__Malasseziales;f__Malasseziaceae;g__Malassezia	0.667298	0.518519	0.336971	0.559211		0.520499	0.13752		k__Eukaryota;p__Basidiomycota;c__Malasseziomycetes;o__Malasseziales;f__Malasseziaceae;g__Malassezia	0.819444	0.515152	0.592593	0.444444	0.37037	0.303571	0.605263	0.513158		0.596918	0.183421	0.444081	0.0992735		k__Eukaryota;p__Basidiomycota;c__Malasseziomycetes;o__Malasseziales;f__Malasseziaceae;g__Malassezia	0.802632	0.516129	0.516667	0.520833	0.375	0.296296	0.652778	0.475		0.586769	0.183225	0.452065	0.105867		k__Eukaryota;p__Basidiomycota;c__Malasseziomycetes;o__Malasseziales;f__Malasseziaceae;g__Malassezia	0.538462	0.538462	1.5	1.57143	1.5	0.5	0.333333	0.5	0.8	2
k__Eukaryota;p__Basidiomycota;c__Pucciniomycetes;o__Pucciniales;f__Pucciniaceae;g__Puccinia	0.0227273	0	0.0358796	0.00657895		0.0162965	0.0161747		k__Eukaryota;p__Basidiomycota;c__Pucciniomycetes;o__Pucciniales;f__Pucciniaceae;g__Puccinia	0	0.0454545	0	0	0.00925926	0.0625	0	0.0131579		0.00231481	0.00462963	0.0302781	0.0287428		k__Eukaryota;p__Basidiomycota;c__Pucciniomycetes;o__Pucciniales;f__Pucciniaceae;g__Puccinia	0	0.0483871	0	0	0.00892857	0.0648148	0	0.0125		0.00223214	0.00446429	0.0314255	0.030267		k__Eukaryota;p__Basidiomycota;c__Pucciniomycetes;o__Pucciniales;f__Pucciniaceae;g__Puccinia	0	0	0	0	0	0	0	1.5	0	0
k__Viruses;p__Viruses__na;c__Viruses__na;o__Caudovirales;f__Siphoviridae;g__Siphoviridae__na	0.0909091	0.0925926	0.0892857	0.164474		0.109315	0.0367971		k__Viruses;p__Viruses__na;c__Viruses__na;o__Caudovirales;f__Siphoviridae;g__Siphoviridae__na	0	0.181818	0.0185185	0.166667	0	0.178571	0.0131579	0.315789		0.0079191	0.00940243	0.210711	0.0703542		k__Viruses;p__Viruses__na;c__Viruses__na;o__Caudovirales;f__Siphoviridae;g__Siphoviridae__na	0	0.193548	0	0.208333	0	0.185185	0	0.3125		0	0	0.224892	0.0591845		k__Viruses;p__Viruses__na;c__Viruses__na;o__Caudovirales;f__Siphoviridae;g__Siphoviridae__na	0	0	0	0	0	0	0.2	0	0.6	0
k__Viruses;p__Viruses__na;c__Viruses__na;o__Caudovirales;f__Siphoviridae;g__Siphoviridae__uc	0.0151515	0.0277778	0.0178571	0.0592105		0.0299992	0.0202165		k__Viruses;p__Viruses__na;c__Viruses__na;o__Caudovirales;f__Siphoviridae;g__Siphoviridae__uc	0	0.030303	0	0.0555556	0	0.0357143	0	0.118421		0	0	0.0599985	0.040433		k__Viruses;p__Viruses__na;c__Viruses__na;o__Caudovirales;f__Siphoviridae;g__Siphoviridae__uc	0	0.0322581	0	0.0625	0	0.037037	0	0.1125		0	0	0.0610738	0.0367641		k__Viruses;p__Viruses__na;c__Viruses__na;o__Caudovirales;f__Siphoviridae;g__Siphoviridae__uc	0	0	0	0	0	0	0.0333333	0	0.1	0
k__Viruses;p__Viruses__na;c__Viruses__na;o__Herpesvirales;f__Herpesviridae;g__Roseolovirus	0.0448232	0.0555556	0.0401786	0.0789474		0.0548762	0.0172913		k__Viruses;p__Viruses__na;c__Viruses__na;o__Herpesvirales;f__Herpesviridae;g__Roseolovirus	0.0138889	0.0757576	0	0.111111	0	0.0803571	0	0.157895		0.00347222	0.00694444	0.10628	0.0378199		k__Viruses;p__Viruses__na;c__Viruses__na;o__Herpesvirales;f__Herpesviridae;g__Roseolovirus	0.0789474	0	0.1	0	0.0803571	0	0.152778	0.0125		0.103021	0.0345353	0.003125	0.00625		k__Viruses;p__Viruses__na;c__Viruses__na;o__Herpesvirales;f__Herpesviridae;g__Roseolovirus	0	0.0384615	0	0	0	0	0.166667	0	0	0
k__Viruses;p__Viruses__na;c__Viruses__na;o__Viruses__na;f__Adenoviridae;g__Mastadenovirus	0.00757576	0.0277778	0.0272817	0.0263158		0.0222378	0.00979351		k__Viruses;p__Viruses__na;c__Viruses__na;o__Viruses__na;f__Adenoviridae;g__Mastadenovirus	0	0.0151515	0	0.0555556	0.0277778	0.0267857	0	0.0526316		0.00694444	0.0138889	0.0375311	0.0197418		k__Viruses;p__Viruses__na;c__Viruses__na;o__Viruses__na;f__Adenoviridae;g__Mastadenovirus	0.0131579	0	0.0166667	0.0416667	0.0267857	0.0277778	0.0138889	0.0375		0.0176248	0.00629155	0.0267361	0.01875		k__Viruses;p__Viruses__na;c__Viruses__na;o__Viruses__na;f__Adenoviridae;g__Mastadenovirus	0	0	0	0	0	0.0454545	0	0	0	0
k__: superkingdom; p__: phylum; c__: class; o__: order; f__: family; g__: genus
__na: taxonomically not annotated in database; __uc: unclassified (more than one potential hit)
[truncated: 235 more columns]

## Sheet: Table S3 ANCOMII genus-species
Supplementary Table S3. Differential abundance taxa, at genus and species level, between normal mucosa tissue (mean1) and tumor tissue (mean 2) identified using ANCOMII analysis. Three subsets of samples were used for this analysis: A) all samples, B) only samples with more than 200 reads in both samples in the pair, and C) only samples with more than 400 reads in both samples in the pair. Featur…
GENUS
All (n=96)						>200 reads, paired (n=54)						>400 reads, paired (n=38)
feature	pval	mean1	mean2	log2FC		feature	pval	mean1	mean2	log2FC		feature	pval	mean1	mean2	log2FC
p.Fusobacteria.c.Fusobacteriia.o.Fusobacteriales.f.Fusobacteriaceae.g.Fusobacterium	1.54959e-05	0.683768	9.6654	-3.82063		p.Proteobacteria.c.Betaproteobacteria.o.Burkholderiales.f.Burkholderiaceae.g.Caballeronia	0.000110883	0.214708	0.0726378	1.55825		p.Proteobacteria.c.Betaproteobacteria.o.Burkholderiales.f.Burkholderiaceae.g.Caballeronia	0.000149473	0.19985	0.0897465	1.14417
p.Proteobacteria.c.Betaproteobacteria.o.Burkholderiales.f.Burkholderiaceae.g.Paraburkholderia	0.000289812	1.47904	0.853238	0.793411		p.Proteobacteria.c.Betaproteobacteria.o.Burkholderiales.f.Comamonadaceae.g.Acidovorax	0.000139242	0.215706	0.0874814	1.29804		p.Proteobacteria.c.Betaproteobacteria.o.Burkholderiales.f.Comamonadaceae.g.Acidovorax	0.00101633	0.154325	0.0943349	0.702851
p.Proteobacteria.c.Betaproteobacteria.o.Burkholderiales.f.Burkholderiaceae.g.Burkholderia	0.00034967	20.478	15.2109	0.428957		p.Proteobacteria.c.Proteobacteria.uc.o.Proteobacteria.uc.f.Proteobacteria.uc.g.Proteobacteria.uc	0.000139744	1.55603	0.731311	1.08889		p.Proteobacteria.c.Betaproteobacteria.o.Betaproteobacteria.uc.f.Betaproteobacteria.uc.g.Betaproteobacteria.uc	0.00180725	0.247231	0.128484	0.937663
p.Proteobacteria.c.Betaproteobacteria.o.Burkholderiales.f.Comamonadaceae.g.Acidovorax	0.000680518	0.337293	0.0794239	2.08196		p.Fusobacteria.c.Fusobacteriia.o.Fusobacteriales.f.Fusobacteriaceae.g.Fusobacterium	0.000284135	0.51766	6.83029	-3.72082		p.Proteobacteria.c.Proteobacteria.uc.o.Proteobacteria.uc.f.Proteobacteria.uc.g.Proteobacteria.uc	0.0026534	1.29754	0.76486	0.761556
p.Proteobacteria.c.Proteobacteria.uc.o.Proteobacteria.uc.f.Proteobacteria.uc.g.Proteobacteria.uc	0.000722187	1.53407	0.940587	0.705543		p.Proteobacteria.c.Betaproteobacteria.o.Betaproteobacteria.uc.f.Betaproteobacteria.uc.g.Betaproteobacteria.uc	0.000636225	0.318482	0.174333	0.867849		p.Proteobacteria.c.Alphaproteobacteria.o.Rhizobiales.f.Bradyrhizobiaceae.g.Bradyrhizobiaceae.uc	0.00330072	0.0767602	0.0265319	1.49004
p.Proteobacteria.c.Betaproteobacteria.o.Burkholderiales.f.Burkholderiaceae.g.Caballeronia	0.000870708	0.304395	0.0563286	2.4274		p.Proteobacteria.c.Betaproteobacteria.o.Burkholderiales.f.Burkholderiaceae.g.Polynucleobacter	0.00127251	0.154117	0.0555105	1.46645		p.Fusobacteria.c.Fusobacteriia.o.Fusobacteriales.f.Fusobacteriaceae.g.Fusobacterium	0.00362616	0.650924	4.87644	-2.9029
p.Firmicutes.c.Negativicutes.o.Selenomonadales.f.Selenomonadaceae.g.Selenomonas	0.000893389	0.0632599	0.43682	-2.7815		p.Proteobacteria.c.Betaproteobacteria.o.Burkholderiales.f.Burkholderiaceae.g.Burkholderia	0.00151749	20.0447	12.0494	0.734231		p.Proteobacteria.c.Betaproteobacteria.o.Burkholderiales.f.Burkholderiaceae.g.Polynucleobacter	0.00442615	0.104688	0.0550522	0.91215
p.Firmicutes.c.Clostridia.o.Clostridiales.f.Clostridiaceae.g.Hungatella	0.00126475	0.0439866	0.393948	-3.15366		p.Proteobacteria.c.Alphaproteobacteria.o.Alphaproteobacteria.uc.f.Alphaproteobacteria.uc.g.Alphaproteobacteria.uc	0.00292491	0.403375	0.141921	1.50435		p.Proteobacteria.c.Alphaproteobacteria.o.Sphingomonadales.f.Sphingomonadaceae.g.Novosphingobium	0.00597519	0.297386	0.173857	0.7702
p.Fusobacteria.c.Fusobacteriia.o.Fusobacteriales.f.Leptotrichiaceae.g.Leptotrichia	0.00145155	0.30462	1.31095	-2.10437		p.Proteobacteria.c.Betaproteobacteria.o.Burkholderiales.f.Burkholderiaceae.g.Paraburkholderia	0.00310235	1.27477	0.799473	0.672846		p.Proteobacteria.c.Alphaproteobacteria.o.Alphaproteobacteria.na.f.Alphaproteobacteria.na.g.Alphaproteobacteria.na	0.00597973	0.0444944	0.0142805	1.55946
p.Proteobacteria.c.Epsilonproteobacteria.o.Campylobacterales.f.Campylobacteraceae.g.Campylobacter	0.00165897	0.0668977	0.864759	-3.68597		p.Proteobacteria.c.Alphaproteobacteria.o.Rhizobiales.f.Bradyrhizobiaceae.g.Bradyrhizobiaceae.uc	0.00336155	0.0842938	0.0491384	0.773622		p.Proteobacteria.c.Betaproteobacteria.o.Burkholderiales.f.Burkholderiaceae.g.Burkholderia	0.0073608	17.3911	11.7321	0.567839
p.Proteobacteria.c.Betaproteobacteria.o.Betaproteobacteria.uc.f.Betaproteobacteria.uc.g.Betaproteobacteria.uc	0.00193871	0.249641	0.166056	0.587264		p.Firmicutes.c.Clostridia.o.Clostridiales.f.Clostridiaceae.g.Hungatella	0.00340781	0.0427316	0.233091	-2.43635		p.Proteobacteria.c.Betaproteobacteria.o.Burkholderiales.f.Burkholderiaceae.g.Trinickia	0.00822752	0.108562	0.0562734	0.933006
p.Proteobacteria.c.Betaproteobacteria.o.Burkholderiales.f.Burkholderiaceae.g.Burkholderiaceae.uc	0.00209391	4.21283	3.34193	0.334078		p.Proteobacteria.c.Alphaproteobacteria.o.Rhizobiales.f.Methylobacteriaceae.g.Methylobacterium	0.00359112	0.240218	0.146969	0.707287		p.Proteobacteria.c.Alphaproteobacteria.o.Rhizobiales.f.Phyllobacteriaceae.g.Mesorhizobium	0.00902997	0.251222	0.164671	0.605673
p.Proteobacteria.c.Alphaproteobacteria.o.Rhizobiales.f.Bradyrhizobiaceae.g.Bradyrhizobiaceae.uc	0.00286526	0.173332	0.11664	0.570195		p.Proteobacteria.c.Betaproteobacteria.o.Burkholderiales.f.Burkholderiaceae.g.Trinickia	0.00372691	0.11197	0.0553522	1.01106		p.Proteobacteria.c.Alphaproteobacteria.o.Rhizobiales.f.Methylobacteriaceae.g.Methylobacteriaceae.uc	0.00974351	0.148462	0.0791955	0.896234
p.Proteobacteria.c.Betaproteobacteria.o.Burkholderiales.f.Burkholderiaceae.g.Polynucleobacter	0.00335368	0.145667	0.0327621	2.1418		p.Proteobacteria.c.Alphaproteobacteria.o.Rhizobiales.f.Methylobacteriaceae.g.Methylobacteriaceae.uc	0.0044012	0.237929	0.110628	1.10197		p.Proteobacteria.c.Betaproteobacteria.o.Burkholderiales.f.Comamonadaceae.g.Comamonadaceae.uc	0.0101755	0.0630855	0.0372607	0.740592
p.Proteobacteria.c.Alphaproteobacteria.o.Rhizobiales.f.Phyllobacteriaceae.g.Mesorhizobium	0.00415477	0.298146	0.222892	0.419155		p.Proteobacteria.c.Alphaproteobacteria.o.Rhizobiales.f.Phyllobacteriaceae.g.Mesorhizobium	0.00470313	0.315997	0.229349	0.461665		p.Proteobacteria.c.Betaproteobacteria.o.Burkholderiales.f.Burkholderiaceae.g.Paraburkholderia	0.011478	1.15393	0.841974	0.454135
p.Proteobacteria.c.Betaproteobacteria.o.Burkholderiales.f.Burkholderiaceae.g.Trinickia	0.00502316	0.231238	0.0326583	2.81188		p.Firmicutes.c.Negativicutes.o.Selenomonadales.f.Selenomonadaceae.g.Selenomonas	0.00567168	0.0736959	0.56744	-2.9379		p.Proteobacteria.c.Alphaproteobacteria.o.Rhizobiales.f.Methylobacteriaceae.g.Methylobacterium	0.0141324	0.215771	0.165377	0.381242
p.Firmicutes.c.Erysipelotrichia.o.Erysipelotrichales.f.Erysipelotrichaceae.g.Solobacterium	0.00505714	0.113561	0.0869083	0.384672		p.Proteobacteria.c.Betaproteobacteria.o.Burkholderiales.f.Comamonadaceae.g.Comamonadaceae.uc	0.00572397	0.0854736	0.0378388	1.16703		p.Firmicutes.c.Clostridia.o.Clostridiales.f.Clostridiaceae.g.Hungatella	0.0146138	0.03615	0.16209	-2.12724
p.Proteobacteria.c.Alphaproteobacteria.o.Rhizobiales.f.Methylobacteriaceae.g.Methylobacterium	0.00711353	0.224017	0.261275	-0.221666		p.Proteobacteria.c.Alphaproteobacteria.o.Alphaproteobacteria.na.f.Alphaproteobacteria.na.g.Alphaproteobacteria.na	0.00576712	0.0312828	0.0100431	1.60047		p.Proteobacteria.c.Alphaproteobacteria.o.Sphingomonadales.f.Sphingomonadaceae.g.Sphingomonadaceae.uc	0.0155922	0.115275	0.0546422	1.06013
p.Proteobacteria.c.Betaproteobacteria.o.Burkholderiales.f.Burkholderiales.uc.g.Burkholderiales.uc	0.00771987	0.549153	0.356338	0.62351		p.Proteobacteria.c.Alphaproteobacteria.o.Alphaproteobacteria.na.f.Alphaproteobacteria.na.g.Phreatobacter	0.00659583	0.243951	0.102861	1.2426		p.Proteobacteria.c.Gammaproteobacteria.o.Pseudomonadales.f.Pseudomonadaceae.g.Pseudomonas	0.0184156	0.941494	0.597932	0.653887
p.Firmicutes.c.Bacilli.o.Lactobacillales.f.Streptococcaceae.g.Streptococcus	0.0118412	0.933746	0.38026	1.29533		p.Proteobacteria.c.Alphaproteobacteria.o.Sphingomonadales.f.Sphingomonadaceae.g.Novosphingobium	0.00673901	0.278642	0.208604	0.416941		p.Proteobacteria.c.Alphaproteobacteria.o.Alphaproteobacteria.na.f.Alphaproteobacteria.na.g.Phreatobacter	0.0201238	0.121663	0.110229	0.140884
p.Proteobacteria.c.Alphaproteobacteria.o.Alphaproteobacteria.uc.f.Alphaproteobacteria.uc.g.Alphaproteobacteria.uc	0.0122831	0.258918	0.142172	0.863408		p.Proteobacteria.c.Betaproteobacteria.o.Burkholderiales.f.Burkholderiaceae.g.Burkholderiaceae.uc	0.00683158	4.23439	2.63149	0.686192		p.Actinobacteria.c.Actinobacteria.o.Micrococcales.f.Micrococcaceae.g.Rothia	0.0202226	0.309488	0.119947	1.35846
p.Bacteroidetes.c.Bacteroidia.o.Bacteroidales.f.Tannerellaceae.g.Parabacteroides	0.0150727	0.926805	0.508891	0.864504		p.Proteobacteria.c.Epsilonproteobacteria.o.Campylobacterales.f.Campylobacteraceae.g.Campylobacter	0.00843852	0.116538	1.1221	-3.26281		p.Proteobacteria.c.Betaproteobacteria.o.Nitrosomonadales.f.Methylophilaceae.g.Methylotenera	0.0211766	0.0400013	0.0265294	0.570694
p.Proteobacteria.c.Alphaproteobacteria.o.Alphaproteobacteria.na.f.Alphaproteobacteria.na.g.Phreatobacter	0.0160008	0.193007	0.133902	0.526431		p.Proteobacteria.c.Alphaproteobacteria.o.Sphingomonadales.f.Sphingomonadaceae.g.Sphingomonadaceae.uc	0.00938249	0.109702	0.0436078	1.32286		p.Proteobacteria.c.Betaproteobacteria.o.Burkholderiales.f.Burkholderiaceae.g.Burkholderiaceae.uc	0.0221457	3.70944	2.48531	0.577542
p.Proteobacteria.c.Alphaproteobacteria.o.Sphingomonadales.f.Sphingomonadaceae.g.Sphingomonadaceae.uc	0.0163929	0.108502	0.0775651	0.48257		p.Proteobacteria.c.Betaproteobacteria.o.Burkholderiales.f.Burkholderiales.uc.g.Burkholderiales.uc	0.0112314	0.554383	0.281056	0.978994		p.Proteobacteria.c.Alphaproteobacteria.o.Rhizobiales.f.Methylobacteriaceae.g.Methylorubrum	0.0236893	0.0599017	0.0341961	0.787033
p.Proteobacteria.c.Alphaproteobacteria.o.Alphaproteobacteria.na.f.Alphaproteobacteria.na.g.Alphaproteobacteria.na	0.0165212	0.0437947	0.00575246	2.86142		p.Fusobacteria.c.Fusobacteriia.o.Fusobacteriales.f.Leptotrichiaceae.g.Leptotrichia	0.0113785	0.525424	1.56202	-1.57112		p.Proteobacteria.c.Betaproteobacteria.o.Burkholderiales.f.Comamonadaceae.g.Limnohabitans	0.0273483	0.0714981	0.0549949	0.371279
p.Firmicutes.c.Bacilli.o.Bacillales.f.Staphylococcaceae.g.Staphylococcus	0.0183092	0.52797	0.173466	1.60404		p.Proteobacteria.c.Betaproteobacteria.o.Burkholderiales.f.Comamonadaceae.g.Limnohabitans	0.0121048	0.0891515	0.0407493	1.12171		p.Bacteroidetes.c.Flavobacteriia.o.Flavobacteriales.f.Flavobacteriaceae.g.Chryseobacterium	0.0279639	0.0939151	0.0308874	1.56665
p.Proteobacteria.c.Betaproteobacteria.o.Neisseriales.f.Chromobacteriaceae.g.Aquitalea	0.0184895	0.106321	0.0327594	1.68883		p.Proteobacteria.c.Gammaproteobacteria.o.Pseudomonadales.f.Pseudomonadaceae.g.Pseudomonas	0.0184016	0.984487	0.547255	0.846683		p.Bacteroidetes.c.Flavobacteriia.o.Flavobacteriales.f.Flavobacteriaceae.g.Flavobacterium	0.0291075	0.0637004	0.0105158	2.46632
p.Bacteroidetes.c.Flavobacteriia.o.Flavobacteriales.f.Flavobacteriaceae.g.Chryseobacterium	0.0211709	0.0769139	0.107038	-0.475138		p.Proteobacteria.c.Betaproteobacteria.o.Nitrosomonadales.f.Methylophilaceae.g.Methylotenera	0.0202465	0.0607125	0.0186635	1.68027		p.Proteobacteria.c.Betaproteobacteria.o.Burkholderiales.f.Burkholderiales.uc.g.Burkholderiales.uc	0.0302233	0.438078	0.307851	0.507243
p.Proteobacteria.c.Betaproteobacteria.o.Burkholderiales.f.Burkholderiaceae.g.Ralstonia	0.0255261	0.138194	0.0649993	1.08448		p.Fusobacteria.c.Fusobacteriia.o.Fusobacteriales.f.Fusobacteriales.uc.g.Fusobacteriales.uc	0.0207759	0.00202512	0.0133631	-2.5011		p.Proteobacteria.c.Betaproteobacteria.o.Neisseriales.f.Chromobacteriaceae.g.Aquitalea	0.0331808	0.0443404	0.0311095	0.494747
p.Firmicutes.c.Clostridia.o.Clostridiales.f.Eubacteriaceae.g.Eubacterium	0.0265813	0.519875	0.162064	1.67966		p.Bacteroidetes.c.Flavobacteriia.o.Flavobacteriales.f.Flavobacteriaceae.g.Chryseobacterium	0.0213618	0.123906	0.0321057	1.93489		p.Proteobacteria.c.Alphaproteobacteria.o.Caulobacterales.f.Caulobacteraceae.g.Brevundimonas	0.0336353	0.0824218	0.0294708	1.44599
p.Proteobacteria.c.Gammaproteobacteria.o.Pseudomonadales.f.Moraxellaceae.g.Acinetobacter	0.0266545	0.311206	0.111585	1.4771		p.Bacteroidetes.c.Flavobacteriia.o.Flavobacteriales.f.Flavobacteriaceae.g.Flavobacterium	0.0278261	0.0447992	0.0283609	0.652055		p.Proteobacteria.c.Gammaproteobacteria.o.Pseudomonadales.f.Moraxellaceae.g.Acinetobacter	0.0342729	0.424913	0.11488	1.87581
p.Firmicutes.c.Clostridia.o.Clostridiales.f.Ruminococcaceae.g.Faecalibacterium	0.027568	0.877822	0.662583	0.405659		p.Actinobacteria.c.Actinobacteria.o.Corynebacteriales.f.Corynebacteriales.na.g.Lawsonella	0.0278335	0.129323	0.0523307	1.29859		p.Actinobacteria.c.Actinobacteria.o.Corynebacteriales.f.Nocardiaceae.g.Rhodococcus	0.0355556	0.0360601	0.00274623	3.22793
p.Proteobacteria.c.Gammaproteobacteria.o.Pasteurellales.f.Pasteurellaceae.g.Haemophilus	0.0294574	0.257202	0.0558711	2.19633		p.Proteobacteria.c.Gammaproteobacteria.o.Pseudomonadales.f.Moraxellaceae.g.Acinetobacter	0.0286702	0.426072	0.132195	1.68538		p.Fusobacteria.c.Fusobacteriia.o.Fusobacteriales.f.Leptotrichiaceae.g.Leptotrichia	0.0370722	0.671798	1.76478	-1.39175
p.Firmicutes.c.Negativicutes.o.Selenomonadales.f.Selenomonadaceae.g.Selenomonadaceae.uc	0.0331264	0.00344884	0.0545186	-3.86389		p.Bacteroidetes.c.Bacteroidia.o.Bacteroidales.f.Tannerellaceae.g.Parabacteroides	0.0294356	1.17936	0.519227	1.18293		p.Firmicutes.c.Negativicutes.o.Selenomonadales.f.Selenomonadaceae.g.Selenomonas	0.037766	0.0802454	0.266236	-1.71487
p.Firmicutes.c.Clostridia.o.Clostridiales.f.Clostridiaceae.g.Clostridiaceae.uc	0.0332024	0.0876095	0.11131	-0.344318		p.Actinobacteria.c.Actinobacteria.o.Micrococcales.f.Micrococcaceae.g.Rothia	0.0299726	0.217525	0.107528	1.01371		p.Fusobacteria.c.Fusobacteriia.o.Fusobacteriales.f.Fusobacteriales.uc.g.Fusobacteriales.uc	0.0419937	0.00288001	0.011359	-1.61394
p.Actinobacteria.c.Actinobacteria.o.Corynebacteriales.f.Corynebacteriaceae.g.Corynebacterium	0.0339903	1.24725	0.836905	0.575429		p.Proteobacteria.c.Betaproteobacteria.o.Neisseriales.f.Chromobacteriaceae.g.Aquitalea	0.0322827	0.0581742	0.0334836	0.789547		p.Bacteroidetes.c.Bacteroidia.o.Bacteroidales.f.Tannerellaceae.g.Parabacteroides	0.0429581	1.10549	0.645029	0.776099
p.Proteobacteria.c.Alphaproteobacteria.o.Sphingomonadales.f.Sphingomonadaceae.g.Sphingomonas	0.0372324	0.378186	0.336896	0.166643		p.Firmicutes.c.Clostridia.o.Clostridiales.f.Clostridiaceae.g.Clostridiaceae.uc	0.0324231	0.043903	0.099403	-1.17155		p.Actinobacteria.c.Actinobacteria.o.Corynebacteriales.f.Corynebacteriales.na.g.Lawsonella	0.043947	0.0784907	0.0445674	0.799633
p.Proteobacteria.c.Alphaproteobacteria.o.Rhizobiales.f.Rhizobiales.uc.g.Rhizobiales.uc	0.0387838	0.139875	0.0571592	1.28635		p.Firmicutes.c.Bacilli.o.Lactobacillales.f.Streptococcaceae.g.Streptococcus	0.0396226	0.869683	0.394834	1.13843		p.Proteobacteria.c.Alphaproteobacteria.o.Alphaproteobacteria.uc.f.Alphaproteobacteria.uc.g.Alphaproteobacteria.uc	0.0450428	0.202159	0.131404	0.61677
p.Verrucomicrobia.c.Verrucomicrobiae.o.Verrucomicrobiales.f.Akkermansiaceae.g.Akkermansia	0.0393267	0.906179	0.229187	1.98178		p.Proteobacteria.c.Betaproteobacteria.o.Burkholderiales.f.Burkholderiaceae.g.Ralstonia	0.0443378	0.116513	0.11161	0.061801		p.Proteobacteria.c.Betaproteobacteria.o.Burkholderiales.f.Burkholderiaceae.g.Ralstonia	0.0463967	0.125179	0.0808798	0.622448
p.Bacteroidetes.c.Flavobacteriia.o.Flavobacteriales.f.Flavobacteriaceae.g.Flavobacterium	0.0406612	0.0387549	0.042879	-0.144765		p.Bacteroidetes.c.Sphingobacteriia.o.Sphingobacteriales.f.Sphingobacteriales.na.g.Sphingobacteriales.na	0.0454524	0.149813	0.0892454	0.744664		p.Proteobacteria.c.Alphaproteobacteria.o.Sphingomonadales.f.Sphingomonadales.uc.g.Sphingomonadales.uc	0.0495999	0.0581096	0.060078	-0.0470779
p.Proteobacteria.c.Alphaproteobacteria.o.Sphingomonadales.f.Sphingomonadaceae.g.Novosphingobium	0.0437293	0.312434	0.23525	0.408877		p.Proteobacteria.c.Alphaproteobacteria.o.Sphingomonadales.f.Sphingomonadales.uc.g.Sphingomonadales.uc	0.0483974	0.0408627	0.0422757	-0.0485699		p.Proteobacteria.c.Gammaproteobacteria.o.Pasteurellales.f.Pasteurellaceae.g.Haemophilus	0.0505199	0.0852118	0.0586336	0.530019
p.Proteobacteria.c.Gammaproteobacteria.o.Pseudomonadales.f.Pseudomonadaceae.g.Pseudomonas	0.0451869	0.777049	0.588876	0.399855		p.Synergistetes.c.Synergistia.o.Synergistales.f.Synergistaceae.g.Fretibacterium	0.0533733	0.0143088	0.0605068	-2.04938		p.Proteobacteria.c.Betaproteobacteria.o.Burkholderiales.f.Oxalobacteraceae.g.Massilia	0.0537881	0.0549092	0.0556713	-0.019452
p.Firmicutes.c.Clostridia.o.Clostridiales.f.Ruminococcaceae.g.Ruminococcus	0.0455114	0.288147	0.110727	1.37726		p.Bacteroidetes.c.Cytophagia.o.Cytophagales.f.Cytophagaceae.g.Cytophagaceae.uc	0.05418	0.0935423	0.0308226	1.58896		p.Firmicutes.c.Bacilli.o.Lactobacillales.f.Streptococcaceae.g.Streptococcus	0.0570436	0.869809	0.454752	0.933755
p.Proteobacteria.c.Betaproteobacteria.o.Nitrosomonadales.f.Methylophilaceae.g.Methylotenera	0.0466748	0.0498794	0.0109719	2.15263		p.Firmicutes.c.Clostridia.o.Clostridiales.f.Lachnospiraceae.g.Lachnoanaerobaculum	0.0543377	0.0117319	0.137524	-3.50621		p.Firmicutes.c.Negativicutes.o.Selenomonadales.f.Selenomonadaceae.g.Selenomonadaceae.uc	0.0602832	0.00855492	0.0427774	-2.16862
p.Bacteroidetes.c.Sphingobacteriia.o.Sphingobacteriales.f.Sphingobacteriales.na.g.Sphingobacteriales.na	0.0479178	0.198171	0.150786	0.393522		p.Proteobacteria.c.Betaproteobacteria.o.Burkholderiales.f.Burkholderiaceae.g.Cupriavidus	0.0603179	0.171825	0.113587	0.595399		p.Firmicutes.c.Clostridia.o.Clostridiales.f.Ruminococcaceae.g.Ruminococcaceae.uc	0.0692171	0.14823	0.0620519	1.23984
p.Firmicutes.c.Bacilli.o.Bacilli.uc.f.Bacilli.uc.g.Bacilli.uc	0.0524624	0.168827	0.219006	-0.374807		p.Actinobacteria.c.Actinobacteria.o.Micrococcales.f.Microbacteriaceae.g.Rhodoluna	0.0608604	0.0793027	0.00443002	4.04248		p.Actinobacteria.c.Actinobacteria.o.Corynebacteriales.f.Corynebacteriaceae.g.Corynebacterium	0.0800677	1.32432	0.881437	0.586652
p.Proteobacteria.c.Alphaproteobacteria.o.Rhizobiales.f.Methylobacteriaceae.g.Methylobacteriaceae.uc	0.0563791	0.226248	0.13174	0.778762		p.Proteobacteria.c.Alphaproteobacteria.o.Rhizobiales.f.Methylobacteriaceae.g.Methylorubrum	0.0632979	0.0674076	0.034447	0.960264		p.Firmicutes.c.Clostridia.o.Clostridiales.f.Peptostreptococcaceae.g.Peptostreptococcaceae.uc	0.0818196	0.0137801	0.0265123	-0.885959
p.Actinobacteria.c.Actinobacteria.o.Propionibacteriales.f.Propionibacteriaceae.g.Cutibacterium	0.0580168	1.03332	1.11143	-0.105104		p.Bacteroidetes.c.Bacteroidia.o.Bacteroidales.f.Bacteroidaceae.g.Bacteroides	0.0648583	21.4796	31.2118	-0.539117		p.Bacteroidetes.c.Sphingobacteriia.o.Sphingobacteriales.f.Sphingobacteriales.na.g.Sphingobacteriales.na	0.0833844	0.143218	0.0968356	0.558713
p.Bacteroidetes.c.Flavobacteriia.o.Flavobacteriia.na.f.Flavobacteriia.na.g.Flavobacteriia.na	0.0597748	0.0826659	0.136244	-0.718655		p.Actinobacteria.c.Actinobacteria.o.Actinobacteria.uc.f.Actinobacteria.uc.g.Actinobacteria.uc	0.0683921	4.29683	3.8301	0.165873		p.Proteobacteria.c.Epsilonproteobacteria.o.Campylobacterales.f.Campylobacteraceae.g.Campylobacter	0.0860573	0.13898	0.829524	-2.5668
p.Firmicutes.c.Tissierellia.o.Tissierellales.f.Peptoniphilaceae.g.Parvimonas	0.0600068	0.0215663	0.0639271	-1.55371		p.Proteobacteria.c.Alphaproteobacteria.o.Rhizobiales.f.Rhizobiales.uc.g.Rhizobiales.uc	0.0692027	0.194293	0.099166	0.967424		p.Actinobacteria.c.Actinobacteria.o.Micrococcales.f.Microbacteriaceae.g.Microbacteriaceae.uc	0.0863379	0.0773975	0.106766	-0.457858
p.Firmicutes.c.Clostridia.o.Clostridiales.f.Clostridiales.na.g.Clostridiales.na	0.0670642	0.10168	0.0421571	1.26386		p.Bacteroidetes.c.Flavobacteriia.o.Flavobacteriales.f.Flavobacteriaceae.g.Flavobacteriaceae.uc	0.0718197	0.107207	0.0298719	1.82947		p.Firmicutes.c.Clostridia.o.Clostridiales.f.Ruminococcaceae.g.Ruminococcus	0.088059	0.15913	0.06061	1.37464
p.Actinobacteria.c.Actinobacteria.o.Micrococcales.f.Microbacteriaceae.g.Microbacterium	0.0673109	0.116846	0.0862207	0.437121		p.Bacteroidetes.c.Flavobacteriia.o.Flavobacteriia.na.f.Flavobacteriia.na.g.Flavobacteriia.na	0.0746024	0.0748849	0.0878502	-0.229218		p.Proteobacteria.c.Betaproteobacteria.o.Burkholderiales.f.Comamonadaceae.g.Curvibacter	0.0881526	0.0432458	0.0268086	0.665524
p.Bacteroidetes.c.Cytophagia.o.Cytophagales.f.Cytophagaceae.g.Cytophagaceae.uc	0.0677978	0.0750261	0.0176905	2.06485		p.Proteobacteria.c.Gammaproteobacteria.o.Pasteurellales.f.Pasteurellaceae.g.Haemophilus	0.0758832	0.059925	0.0673884	-0.168264		p.Proteobacteria.c.Alphaproteobacteria.o.Rhizobiales.f.Rhizobiales.uc.g.Rhizobiales.uc	0.0909883	0.158825	0.08409	0.907575
p.Bacteroidetes.c.Bacteroidia.o.Bacteroidales.f.Rikenellaceae.g.Alistipes	0.0749504	1.81183	1.48949	0.282571		p.Firmicutes.c.Bacilli.o.Bacilli.uc.f.Bacilli.uc.g.Bacilli.uc	0.0762471	0.160844	0.0480452	1.73466		p.Actinobacteria.c.Actinobacteria.o.Micrococcales.f.Microbacteriaceae.g.Rhodoluna	0.0916083	0.0289817	0.00629529	2.00467
p.Firmicutes.c.Clostridia.o.Clostridiales.f.Lachnospiraceae.g.Catonella	0.0775518	0.0057944	0.0598828	-3.30008		p.Firmicutes.c.Negativicutes.o.Selenomonadales.f.Selenomonadaceae.g.Centipeda	0.0767043	0.00365369	0.0429622	-3.41677		p.Firmicutes.c.Negativicutes.o.Selenomonadales.f.Selenomonadaceae.g.Centipeda	0.0958674	0.00520046	0.0339916	-2.45268
p.Proteobacteria.c.Alphaproteobacteria.o.Rhizobiales.f.Methylobacteriaceae.g.Methylorubrum	0.0786418	0.0536244	0.020031	1.40648		p.Actinobacteria.c.Actinobacteria.o.Micrococcales.f.Microbacteriaceae.g.Microbacteriaceae.uc	0.0847495	0.0737443	0.0751259	-0.0266317		p.Proteobacteria.c.Betaproteobacteria.o.Burkholderiales.f.Sutterellaceae.g.Sutterellaceae.uc	0.103785	0.0491549	0.00665243	2.67562
p.Firmicutes.c.Clostridia.o.Clostridiales.f.Peptostreptococcaceae.g.Peptostreptococcus	0.0808107	0.0394715	0.181944	-2.19556		p.Actinobacteria.c.Actinobacteria.o.Propionibacteriales.f.Propionibacteriaceae.g.Cutibacterium	0.0856629	1.03617	0.798835	0.375125		p.Proteobacteria.c.Betaproteobacteria.o.Burkholderiales.f.Burkholderiaceae.g.Cupriavidus	0.110623	0.125887	0.0998723	0.330326
p.Proteobacteria.c.Betaproteobacteria.o.Burkholderiales.f.Sutterellaceae.g.Sutterella	0.0815794	0.216637	0.0614532	1.8124		p.Firmicutes.c.Erysipelotrichia.o.Erysipelotrichales.f.Erysipelotrichaceae.g.Solobacterium	0.0875567	0.0554153	0.056783	-0.0349214		p.Bacteroidetes.c.Flavobacteriia.o.Flavobacteriia.na.f.Flavobacteriia.na.g.Flavobacteriia.na	0.111829	0.0637547	0.0606517	0.0705835
p.Proteobacteria.c.Betaproteobacteria.o.Burkholderiales.f.Burkholderiaceae.g.Cupriavidus	0.082729	0.157914	0.0738217	1.09373		p.Proteobacteria.c.Betaproteobacteria.o.Burkholderiales.f.Comamonadaceae.g.Curvibacter	0.0885895	0.0445533	0.033563	0.404386		p.Proteobacteria.c.Gammaproteobacteria.o.Xanthomonadales.f.Xanthomonadaceae.g.Xanthomonadaceae.uc	0.113528	0.0166309	0.0151181	0.127651
p.Bacteroidetes.c.Bacteroidia.o.Bacteroidales.f.Prevotellaceae.g.Paraprevotella	0.0841933	0.0819659	0.0429628	0.92689		p.Actinobacteria.c.Actinobacteria.o.Micrococcales.f.Micrococcaceae.g.Kocuria	0.0892833	0.20697	0.114306	0.854227		p.Firmicutes.c.Clostridia.o.Clostridiales.f.Clostridiaceae.g.Clostridiaceae.uc	0.114045	0.0510423	0.105612	-1.0313
p.Actinobacteria.c.Actinobacteria.o.Micrococcales.f.Microbacteriaceae.g.Rhodoluna	0.0850756	0.0451478	0.0291394	0.626161		p.Proteobacteria.c.Alphaproteobacteria.o.Sphingomonadales.f.Sphingomonadaceae.g.Sphingomonas	0.091461	0.343088	0.234882	0.545856		p.Proteobacteria.c.Alphaproteobacteria.o.Rhodospirillales.f.Rhodospirillales.na.g.Reyranella	0.114306	0.0342548	0.00595157	2.30414
p.Actinobacteria.c.Actinobacteria.o.Micrococcales.f.Micrococcaceae.g.Rothia	0.0906623	0.263788	0.169253	0.639231		p.Firmicutes.c.Negativicutes.o.Veillonellales.f.Veillonellaceae.g.Dialister	0.0920452	0.0152135	0.0426392	-1.46243		p.Firmicutes.c.Erysipelotrichia.o.Erysipelotrichales.f.Erysipelotrichaceae.g.Solobacterium	0.115305	0.00869113	0.034902	-1.86425
p.Bacteroidetes.c.Flavobacteriia.o.Flavobacteriales.f.Flavobacteriaceae.g.Flavobacteriaceae.uc	0.092652	0.0844167	0.150134	-0.828284		p.Proteobacteria.c.Betaproteobacteria.o.Neisseriales.f.Neisseriaceae.g.Eikenella	0.0950201	0.00291383	0.0422626	-3.68346		p.Proteobacteria.c.Gammaproteobacteria.o.Pseudomonadales.f.Pseudomonadales.uc.g.Pseudomonadales.uc	0.115362	0.0833449	0.0456778	0.850342
p.Firmicutes.c.Clostridia.o.Clostridiales.f.Lachnospiraceae.g.Oribacterium	0.0967812	0.0204365	0.28184	-3.76503		p.Firmicutes.c.Clostridia.o.Clostridiales.f.Peptostreptococcaceae.g.Peptostreptococcaceae.uc	0.0954393	0.00968715	0.0189796	-0.941522		p.Firmicutes.c.Bacilli.o.Bacilli.uc.f.Bacilli.uc.g.Bacilli.uc	0.118165	0.115405	0.0618821	0.885968
p.Firmicutes.c.Clostridia.o.Clostridiales.f.Ruminococcaceae.g.Ruminococcaceae.uc	0.0985644	0.181432	0.0917973	0.980446		p.Proteobacteria.c.Betaproteobacteria.o.Burkholderiales.f.Burkholderiaceae.g.Pandoraea	0.0975165	0.123917	0.0419905	1.55205		p.Bacteroidetes.c.Flavobacteriia.o.Flavobacteriales.f.Flavobacteriaceae.g.Flavobacteriaceae.uc	0.126772	0.042729	0.00507059	2.80176
p.Actinobacteria.c.Actinobacteria.o.Bifidobacteriales.f.Bifidobacteriaceae.g.Bifidobacterium	0.103995	0.729434	0.230146	1.66287		p.Proteobacteria.c.Betaproteobacteria.o.Burkholderiales.f.Sutterellaceae.g.Sutterellaceae.uc	0.0998919	0.0345731	0.00468134	2.78119		p.Bacteroidetes.c.Flavobacteriia.o.Flavobacteriales.f.Flavobacteriaceae.g.Cloacibacterium	0.132599	0.310059	0.0291541	3.35668
p.Proteobacteria.c.Betaproteobacteria.o.Burkholderiales.f.Sutterellaceae.g.Sutterellaceae.uc	0.115678	0.0215472	0.00268922	2.86234		p.Firmicutes.c.Clostridia.o.Clostridiales.f.Lachnospiraceae.g.Catonella	0.113863	0.0101415	0.0962695	-3.19609		p.Proteobacteria.c.Betaproteobacteria.o.Neisseriales.f.Neisseriaceae.g.Eikenella	0.132628	0.00414867	0.0511968	-3.28395
p.Firmicutes.c.Clostridia.o.Clostridiales.f.Peptostreptococcaceae.g.Peptostreptococcaceae.uc	0.119943	0.00771496	0.0108817	-0.479479		p.Actinobacteria.c.Actinobacteria.o.Micrococcales.f.Brevibacteriaceae.g.Brevibacterium	0.119196	0.176297	0.0546085	1.68342		p.Proteobacteria.c.Gammaproteobacteria.o.Vibrionales.f.Vibrionaceae.g.Vibrio	0.150774	0.00599492	0.0158963	-1.24466
p.Actinobacteria.c.Actinobacteria.o.Actinobacteria.uc.f.Actinobacteria.uc.g.Actinobacteria.uc	0.123819	4.42344	4.48824	-0.0209776		p.Actinobacteria.c.Actinobacteria.o.Micrococcales.f.Microbacteriaceae.g.Microbacterium	0.120071	0.18075	0.102667	0.813562		p.Bacteroidetes.c.Cytophagia.o.Cytophagales.f.Cytophagaceae.g.Cytophagaceae.uc	0.155767	0.0473505	0.0164383	1.45899
p.Proteobacteria.c.Alphaproteobacteria.o.Rhizobiales.f.Bradyrhizobiaceae.g.Bradyrhizobium	0.127843	0.164115	0.100228	0.709648		p.Firmicutes.c.Tissierellia.o.Tissierellales.f.Peptoniphilaceae.g.Parvimonas	0.121339	0.0338356	0.0703169	-1.0464		p.Firmicutes.c.Firmicutes.uc.o.Firmicutes.uc.f.Firmicutes.uc.g.Firmicutes.uc	0.157756	1.25557	0.818454	0.616611
p.Actinobacteria.c.Actinobacteria.o.Micrococcales.f.Microbacteriaceae.g.Microbacteriaceae.uc	0.131807	0.0419686	0.0431446	-0.0395743		p.Verrucomicrobia.c.Verrucomicrobiae.o.Verrucomicrobiales.f.Akkermansiaceae.g.Akkermansia	0.127426	1.08903	0.184442	2.55917		p.Actinobacteria.c.Actinobacteria.o.Corynebacteriales.f.Corynebacteriales.uc.g.Corynebacteriales.uc	0.159834	0.0207661	0.0174676	0.234345
p.Actinobacteria.c.Actinobacteria.o.Micrococcales.f.Brevibacteriaceae.g.Brevibacterium	0.132385	0.122283	0.0627128	0.959853		p.Proteobacteria.c.Alphaproteobacteria.o.Rhizobiales.f.Bradyrhizobiaceae.g.Bradyrhizobium	0.140988	0.229551	0.143626	0.674971		p.Bacteroidetes.c.Flavobacteriia.o.Flavobacteriia.uc.f.Flavobacteriia.uc.g.Flavobacteriia.uc	0.16314	0.0363838	0.0246209	0.540971
p.Proteobacteria.c.Gammaproteobacteria.o.Pasteurellales.f.Pasteurellaceae.g.Pasteurellaceae.uc	0.132755	0.104382	0.00919437	3.46038		p.Actinobacteria.c.Actinobacteria.o.Propionibacteriales.f.Nocardioidaceae.g.Nocardioides	0.142028	0.0895981	0.0408015	1.12706		p.Firmicutes.c.Clostridia.o.Clostridiales.f.Clostridiales.na.g.Clostridiales.na	0.1644	0.0730297	0.0534313	0.442029
p.Actinobacteria.c.Actinobacteria.o.Corynebacteriales.f.Corynebacteriales.na.g.Lawsonella	0.136126	0.156054	0.0487728	1.67147		p.Proteobacteria.c.Gammaproteobacteria.o.Pseudomonadales.f.Pseudomonadales.uc.g.Pseudomonadales.uc	0.155969	0.161268	0.101211	0.669933		p.Firmicutes.c.Clostridia.o.Clostridiales.f.Ruminococcaceae.g.Faecalibacterium	0.165473	0.511182	0.337307	0.597987
p.Spirochaetes.c.Spirochaetia.o.Spirochaetales.f.Spirochaetaceae.g.Treponema	0.139751	0.150904	0.646684	-2.09711		p.Bacteroidetes.c.Flavobacteriia.o.Flavobacteriia.uc.f.Flavobacteriia.uc.g.Flavobacteriia.uc	0.159931	0.0255849	0.0193931	0.392549		p.Proteobacteria.c.Proteobacteria.na.o.Proteobacteria.na.f.Proteobacteria.na.g.Proteobacteria.na	0.16675	0.0141847	0.00227977	2.1335
p.Actinobacteria.c.Actinobacteria.o.Micrococcales.f.Micrococcaceae.g.Kocuria	0.139849	0.310468	0.147609	1.07104		p.Bacteroidetes.c.Bacteroidia.o.Bacteroidales.f.Rikenellaceae.g.Alistipes	0.166592	1.40714	2.07774	-0.562121		p.Proteobacteria.c.Alphaproteobacteria.o.Sphingomonadales.f.Sphingomonadaceae.g.Sphingomonas	0.168723	0.251018	0.244716	0.0364995
p.Proteobacteria.c.Betaproteobacteria.o.Burkholderiales.f.Burkholderiaceae.g.Pandoraea	0.166411	0.100109	0.051192	0.963233		p.Proteobacteria.c.Alphaproteobacteria.o.Rhizobiales.f.Rhizobiales.na.g.Rhizobiales.na	0.179871	0.0542534	0.00627935	3.03114		p.Proteobacteria.c.Alphaproteobacteria.o.Rhodospirillales.f.Rhodospirillaceae.g.Azospirillum	0.169228	0.273015	0.176409	0.626505
p.Proteobacteria.c.Gammaproteobacteria.o.Pseudomonadales.f.Pseudomonadales.uc.g.Pseudomonadales.uc	0.166887	0.0922307	0.0856948	0.105662		p.Proteobacteria.c.Gammaproteobacteria.o.Pasteurellales.f.Pasteurellaceae.g.Pasteurellaceae.uc	0.191869	0.0183983	0.0155573	0.236284		p.Proteobacteria.c.Alphaproteobacteria.o.Rhizobiales.f.Hyphomicrobiaceae.g.Hyphomicrobium	0.171513	0.0314354	0.032368	-0.0406074
p.Firmicutes.c.Clostridia.o.Clostridiales.f.Peptostreptococcaceae.g.Filifactor	0.199268	0.00599255	0.0765506	-3.60666		p.Firmicutes.c.Clostridia.o.Clostridiales.f.Peptostreptococcaceae.g.Filifactor	0.19549	0.005023	0.133327	-4.62219		p.Actinobacteria.c.Actinobacteria.o.Micrococcales.f.Micrococcaceae.g.Kocuria	0.173882	0.175999	0.0999855	0.808154
p.Firmicutes.c.Clostridia.o.Clostridiales.f.Ruminococcaceae.g.Gemmiger	0.206711	0.025481	0.00155477	3.78442		p.Bacteroidetes.c.Bacteroidia.o.Bacteroidales.f.Prevotellaceae.g.Paraprevotella	0.199349	0.0604305	0.0492894	0.291816		p.Firmicutes.c.Tissierellia.o.Tissierellales.f.Peptoniphilaceae.g.Parvimonas	0.175152	0.0480949	0.0983704	-1.01377
p.Proteobacteria.c.Proteobacteria.na.o.Proteobacteria.na.f.Proteobacteria.na.g.Proteobacteria.na	0.218267	0.00728114	0.0277235	-1.88372		p.Actinobacteria.c.Actinobacteria.o.Micrococcales.f.Microbacteriaceae.g.Leifsonia	0.202561	0.111804	0.120692	-0.109981		p.Firmicutes.c.Clostridia.o.Clostridiales.f.Lachnospiraceae.g.Lachnoanaerobaculum	0.1762	0.0166987	0.0941969	-2.41184
p.Firmicutes.c.Clostridia.o.Clostridiales.f.Ruminococcaceae.g.Subdoligranulum	0.223456	0.132636	0.0558017	1.24435		p.Firmicutes.c.Clostridia.o.Clostridiales.f.Ruminococcaceae.g.Ruminococcus	0.203253	0.166193	0.0893752	0.891882		p.Actinobacteria.c.Actinobacteria.o.Micrococcales.f.Microbacteriaceae.g.Microbacterium	0.180849	0.19671	0.0966469	1.01599
p.Proteobacteria.c.Betaproteobacteria.o.Burkholderiales.f.Comamonadaceae.g.Curvibacter	0.22666	0.0254837	0.0470539	-0.876581		p.Firmicutes.c.Clostridia.o.Clostridiales.f.Clostridiales.na.g.Clostridiales.na	0.203822	0.0593723	0.0424998	0.478437		p.Synergistetes.c.Synergistia.o.Synergistales.f.Synergistaceae.g.Fretibacterium	0.181297	0.0203615	0.059393	-1.48922
p.Actinobacteria.c.Actinobacteria.o.Micrococcales.f.Dermacoccaceae.g.Kytococcus	0.236612	0.0451338	0.00963742	2.19084		p.Firmicutes.c.Bacilli.o.Bacillales.f.Staphylococcaceae.g.Staphylococcus	0.208398	0.439317	0.276438	0.66752		p.Proteobacteria.c.Alphaproteobacteria.o.Rhizobiales.f.Bradyrhizobiaceae.g.Bradyrhizobium	0.181876	0.0819906	0.131051	-0.668567
p.Firmicutes.c.Firmicutes.uc.o.Firmicutes.uc.f.Firmicutes.uc.g.Firmicutes.uc	0.239538	1.23066	0.923238	0.414535		p.Proteobacteria.c.Gammaproteobacteria.o.Xanthomonadales.f.Xanthomonadaceae.g.Pseudoxanthomonas	0.209791	0.0167331	0.0108476	0.606843		p.Proteobacteria.c.Alphaproteobacteria.o.Rhizobiales.f.Rhizobiales.na.g.Rhizobiales.na	0.182751	0.0502744	0.00893044	2.34125
p.Firmicutes.c.Clostridia.o.Clostridiales.f.Lachnospiraceae.g.Coprococcus	0.247071	0.0693392	0.0635336	0.125549		p.Firmicutes.c.Clostridia.o.Clostridiales.f.Lachnospiraceae.g.Lachnospiraceae.na	0.213684	0.0423462	0.182358	-2.09588		p.Proteobacteria.c.Gammaproteobacteria.o.Pasteurellales.f.Pasteurellaceae.g.Pasteurellaceae.uc	0.186185	0.0261527	0.00561746	1.99895
p.Bacteroidetes.c.Bacteroidia.o.Bacteroidales.f.Bacteroidaceae.g.Bacteroides	0.250387	19.5809	25.1514	-0.361188		p.Firmicutes.c.Negativicutes.o.Veillonellales.f.Veillonellaceae.g.Veillonella	0.228666	0.0975839	0.0696861	0.483374		p.Firmicutes.c.Negativicutes.o.Veillonellales.f.Veillonellaceae.g.Dialister	0.189013	0.0216272	0.0515099	-1.20609
p.Firmicutes.c.Negativicutes.o.Veillonellales.f.Veillonellaceae.g.Veillonella	0.251533	0.170639	0.0531216	1.67766		p.Firmicutes.c.Erysipelotrichia.o.Erysipelotrichales.f.Erysipelotrichaceae.g.Erysipelotrichaceae.uc	0.231048	0.0355693	0.0253439	0.482418		p.Proteobacteria.c.Betaproteobacteria.o.Burkholderiales.f.Sutterellaceae.g.Duodenibacillus	0.191226	0.0141111	0.00148551	2.49623
p.Proteobacteria.c.Gammaproteobacteria.o.Xanthomonadales.f.Xanthomonadaceae.g.Pseudoxanthomonas	0.260748	0.017679	0.0272799	-0.616818		p.Firmicutes.c.Clostridia.o.Clostridiales.f.Ruminococcaceae.g.Ruminococcaceae.uc	0.244801	0.123558	0.0752469	0.712448		p.Firmicutes.c.Clostridia.o.Clostridiales.f.Peptostreptococcaceae.g.Filifactor	0.192462	0.00714762	0.168582	-4.34055
p.Proteobacteria.c.Betaproteobacteria.o.Neisseriales.f.Neisseriaceae.g.Neisseria	0.265022	0.104086	0.0680539	0.610709		p.Firmicutes.c.Clostridia.o.Clostridiales.f.Lachnospiraceae.g.Lachnospiraceae.uc	0.245606	0.184909	0.387177	-1.06453		p.Proteobacteria.c.Betaproteobacteria.o.Burkholderiales.f.Burkholderiaceae.g.Pandoraea	0.192516	0.0631632	0.0597018	0.0797087
p.Firmicutes.c.Bacilli.o.Lactobacillales.f.Lactobacillaceae.g.Lactobacillus	0.271706	0.328517	0.592893	-0.851182		p.Proteobacteria.c.Alphaproteobacteria.o.Rhizobiales.f.Hyphomicrobiaceae.g.Hyphomicrobium	0.248082	0.0483177	0.0385226	0.323784		p.Actinobacteria.c.Actinobacteria.o.Micrococcales.f.Brevibacteriaceae.g.Brevibacterium	0.203355	0.142841	0.0611489	1.20759
p.Proteobacteria.c.Alphaproteobacteria.o.Rhodospirillales.f.Rhodospirillaceae.g.Azospirillum	0.276334	0.286578	0.224085	0.354433		p.Actinobacteria.c.Coriobacteriia.o.Eggerthellales.f.Eggerthellaceae.g.Eggerthella	0.249604	0.0109285	0.0136511	-0.31055		p.Bacteroidetes.c.Bacteroidia.o.Bacteroidales.f.Prevotellaceae.g.Paraprevotella	0.203454	0.0858997	0.0700465	0.289723
p.Proteobacteria.c.Alphaproteobacteria.o.Rhizobiales.f.Hyphomicrobiaceae.g.Hyphomicrobium	0.279957	0.0355498	0.0353895	0.00646205		p.Firmicutes.c.Clostridia.o.Clostridiales.f.Peptostreptococcaceae.g.Peptostreptococcus	0.251009	0.0651781	0.0398595	0.703784		p.Actinobacteria.c.Actinobacteria.o.Micrococcales.f.Microbacteriaceae.g.Leifsonia	0.206245	0.138799	0.17151	-0.302873
p.Firmicutes.c.Clostridia.o.Clostridiales.f.Oscillospiraceae.g.Oscillibacter	0.300894	0.0740018	0.0579546	0.350932		p.Firmicutes.c.Clostridia.o.Clostridia.na.f.Clostridia.na.g.Clostridia.na	0.2534	0.0324255	0.0515742	-0.66286		p.Proteobacteria.c.Gammaproteobacteria.o.Xanthomonadales.f.Xanthomonadaceae.g.Pseudoxanthomonas	0.208998	0.0238022	0.0154225	0.58792
p.Actinobacteria.c.Actinobacteria.o.Propionibacteriales.f.Propionibacteriaceae.g.Propionibacteriaceae.uc	0.307979	2.26487	2.34302	-0.0489333		p.Proteobacteria.c.Betaproteobacteria.o.Neisseriales.f.Neisseriaceae.g.Neisseria	0.255967	0.134094	0.0117549	3.46714		p.Firmicutes.c.Erysipelotrichia.o.Erysipelotrichales.f.Erysipelotrichaceae.g.Erysipelotrichaceae.uc	0.2195	0.0326074	0.0331141	-0.0214426
p.Proteobacteria.c.Alphaproteobacteria.o.Sphingomonadales.f.Sphingomonadaceae.g.Sphingobium	0.311916	0.0197993	0.0116165	0.753319		p.Proteobacteria.c.Betaproteobacteria.o.Burkholderiales.f.Burkholderiales.na.g.Burkholderiales.na	0.260026	0.0375984	0.0341033	0.139175		p.Firmicutes.c.Bacilli.o.Bacillales.f.Paenibacillaceae.g.Paenibacillus	0.221447	0.00958817	0.00420045	0.993747
p.Proteobacteria.c.Alphaproteobacteria.o.Rhizobiales.f.Rhizobiaceae.g.Shinella	0.311928	0.0358266	0.0033178	3.31361		p.Firmicutes.c.Bacilli.o.Bacillales.f.Bacillales.uc.g.Bacillales.uc	0.264668	0.0240376	0.0101409	1.21253		p.Actinobacteria.c.Coriobacteriia.o.Eggerthellales.f.Eggerthellaceae.g.Eggerthella	0.229442	0.00416463	0.0194016	-1.93441
p.Firmicutes.c.Clostridia.o.Clostridiales.f.Lachnospiraceae.g.Dorea	0.315129	0.0962084	0.130431	-0.437802		p.Proteobacteria.c.Alphaproteobacteria.o.Sphingomonadales.f.Sphingomonadaceae.g.Sphingobium	0.266336	0.0290503	0.00511805	2.4145		p.Firmicutes.c.Clostridia.o.Clostridiales.f.Eubacteriaceae.g.Eubacterium	0.230724	0.36212	0.173455	1.05658
p.Firmicutes.c.Clostridia.o.Clostridiales.f.Lachnospiraceae.g.Lachnoclostridium	0.317349	0.113051	0.215099	-0.926109		p.Firmicutes.c.Erysipelotrichia.o.Erysipelotrichales.f.Erysipelotrichaceae.g.Catenibacterium	0.267703	0.454354	0.0239383	4.22338		p.Firmicutes.c.Negativicutes.o.Veillonellales.f.Veillonellaceae.g.Veillonella	0.233683	0.130921	0.0990865	0.39761
p.Firmicutes.c.Clostridia.o.Clostridiales.f.Lachnospiraceae.g.Blautia	0.332144	0.126034	0.0599886	1.06707		p.Spirochaetes.c.Spirochaetia.o.Spirochaetales.f.Spirochaetaceae.g.Treponema	0.267975	0.263157	0.804732	-1.61108		p.Firmicutes.c.Clostridia.o.Clostridiales.f.Lachnospiraceae.g.Dorea	0.23408	0.0911012	0.0883789	0.0431747
p.Actinobacteria.c.Actinobacteria.o.Bifidobacteriales.f.Bifidobacteriales.uc.g.Bifidobacteriales.uc	0.332455	0.0190254	0.00146909	3.43652		p.Firmicutes.c.Clostridia.o.Clostridiales.f.Lachnospiraceae.g.Lachnoclostridium	0.275582	0.120724	0.197247	-0.706415		p.Proteobacteria.c.Betaproteobacteria.o.Burkholderiales.f.Oxalobacteraceae.g.Oxalobacteraceae.uc	0.239156	0.0148313	0.00649052	1.0564
p.Firmicutes.c.Clostridia.o.Clostridiales.f.Peptostreptococcaceae.g.Clostridioides	0.33923	0.0334185	0.178167	-2.40344		p.Firmicutes.c.Clostridia.o.Clostridiales.f.Eubacteriaceae.g.Eubacterium	0.276851	0.326453	0.136715	1.25321		p.Verrucomicrobia.c.Verrucomicrobiae.o.Verrucomicrobiales.f.Akkermansiaceae.g.Akkermansia	0.242957	1.01936	0.261121	1.95981
p.Bacteroidetes.c.Bacteroidia.o.Bacteroidales.f.Muribaculaceae.g.Muribaculaceae.uc	0.350319	0.0174078	0.000792657	3.99697		p.Proteobacteria.c.Alphaproteobacteria.o.Rhizobiales.f.Rhizobiaceae.g.Shinella	0.286399	0.0630428	0.00579343	3.35511		p.Proteobacteria.c.Gammaproteobacteria.o.Gammaproteobacteria.uc.f.Gammaproteobacteria.uc.g.Gammaproteobacteria.uc	0.243182	0.263012	0.141019	0.893424
p.Bacteroidetes.c.Bacteroidia.o.Bacteroidales.f.Odoribacteraceae.g.Butyricimonas	0.353869	0.134539	0.0528849	1.34186		p.Firmicutes.c.Clostridia.o.Clostridiales.f.Clostridiaceae.g.Butyricicoccus	0.290936	0.00931195	0.020821	-1.12707		p.Firmicutes.c.Clostridia.o.Clostridia.na.f.Clostridia.na.g.Clostridia.na	0.243619	0.0347128	0.0733091	-1.0522
p.Bacteroidetes.c.Bacteroidia.o.Bacteroidales.f.Odoribacteraceae.g.Odoribacter	0.36317	0.716449	0.516255	0.472532		p.Firmicutes.c.Erysipelotrichia.o.Erysipelotrichales.f.Erysipelotrichaceae.g.Holdemania	0.296531	0.0295059	0.00489441	2.49625		p.Bacteroidetes.c.Bacteroidia.o.Bacteroidales.f.Rikenellaceae.g.Rikenellaceae.uc	0.245244	0.0112345	0.00301787	1.55205
p.Bacteroidetes.c.Bacteroidia.o.Bacteroidales.f.Tannerellaceae.g.Tannerella	0.393189	0.0475731	0.143413	-1.58556		p.Proteobacteria.c.Alphaproteobacteria.o.Rhodospirillales.f.Rhodospirillaceae.g.Azospirillum	0.299273	0.255654	0.138087	0.886661		p.Actinobacteria.c.Actinobacteria.o.Bifidobacteriales.f.Bifidobacteriaceae.g.Scardovia	0.25146	0.0276314	0.00177629	3.26124
p.Actinobacteria.c.Coriobacteriia.o.Coriobacteriales.f.Coriobacteriaceae.g.Collinsella	0.393854	0.0933459	0.073414	0.345203		p.Proteobacteria.c.Alphaproteobacteria.o.Sphingomonadales.f.Sphingomonadaceae.g.Sphingopyxis	0.319254	0.0113379	0.000549281	3.61802		p.Proteobacteria.c.Alphaproteobacteria.o.Rhizobiales.f.Hyphomicrobiaceae.g.Rhodoplanes	0.255354	0.0285226	0.0152641	0.850899
p.Actinobacteria.c.Actinobacteria.o.Micrococcales.f.Dermabacteraceae.g.Brachybacterium	0.402031	0.0563137	0.0966675	-0.776164		p.Firmicutes.c.Clostridia.o.Clostridiales.f.Ruminococcaceae.g.Gemmiger	0.320293	0.0223919	0.00106023	3.95751		p.Actinobacteria.c.Actinobacteria.o.Actinobacteria.uc.f.Actinobacteria.uc.g.Actinobacteria.uc	0.255732	3.92863	4.35771	-0.149499
p.Fusobacteria.c.Fusobacteriia.o.Fusobacteriales.f.Leptotrichiaceae.g.Leptotrichiaceae.uc	0.410467	0.00374353	0.00617276	-0.676429		p.Firmicutes.c.Clostridia.o.Clostridiales.f.Ruminococcaceae.g.Faecalibacterium	0.328398	0.494357	0.573049	-0.212942		p.Firmicutes.c.Bacilli.o.Bacillales.f.Bacillales.uc.g.Bacillales.uc	0.258216	0.0341795	0.0144163	1.17809
p.Firmicutes.c.Clostridia.o.Clostridiales.f.Lachnospiraceae.g.Lachnospiraceae.uc	0.415551	0.216993	0.364899	-0.748995		p.Firmicutes.c.Clostridia.o.Clostridiales.f.Ruminococcaceae.g.Flavonifractor	0.332869	0.035677	0.0471512	-0.398331		p.Bacteroidetes.c.Bacteroidetes.uc.o.Bacteroidetes.uc.f.Bacteroidetes.uc.g.Bacteroidetes.uc	0.258291	0.245602	0.191306	0.358392
p.Proteobacteria.c.Betaproteobacteria.o.Burkholderiales.f.Alcaligenaceae.g.Alcaligenaceae.uc	0.422819	0.00305693	0.0232642	-2.80495		p.Proteobacteria.c.Betaproteobacteria.o.Burkholderiales.f.Alcaligenaceae.g.Alcaligenaceae.uc	0.334749	0.00533302	0.00346892	0.566478		p.Proteobacteria.c.Alphaproteobacteria.o.Rhodospirillales.f.Rhodospirillales.uc.g.Rhodospirillales.uc	0.261044	0.0090849	0.00255681	1.44464
p.Bacteroidetes.c.Bacteroidetes.na.o.Bacteroidetes.na.f.Bacteroidetes.na.g.Bacteroidetes.na	0.432729	0.0521111	0.0257504	1.00808		p.Bacteroidetes.c.Bacteroidia.o.Bacteroidales.f.Tannerellaceae.g.Tannerella	0.337118	0.0737335	0.16639	-1.16976		p.Proteobacteria.c.Betaproteobacteria.o.Neisseriales.f.Neisseriaceae.g.Neisseria	0.261069	0.124961	0.0167206	2.81321
p.Actinobacteria.c.Coriobacteriia.o.Coriobacteriia.uc.f.Coriobacteriia.uc.g.Coriobacteriia.uc	0.436018	0.0137651	0.030151	-1.11341		p.Actinobacteria.c.Actinobacteria.o.Bifidobacteriales.f.Bifidobacteriaceae.g.Bifidobacterium	0.352923	0.231788	0.112468	1.0406		p.Bacteroidetes.c.Bacteroidia.o.Bacteroidales.f.Rikenellaceae.g.Alistipes	0.263915	1.48268	2.79613	-0.914658
p.Proteobacteria.c.Alphaproteobacteria.o.Rhizobiales.f.Rhizobiaceae.g.Rhizobium	0.447457	0.0330908	0.00711444	2.16839		p.Firmicutes.c.Bacilli.o.Bacillales.f.Bacillales.na.g.Gemella	0.373246	0.270494	0.0701708	1.94048		p.Firmicutes.c.Bacilli.o.Bacillales.f.Staphylococcaceae.g.Staphylococcus	0.26512	0.325459	0.257215	0.338056
p.Actinobacteria.c.Actinobacteria.o.Actinomycetales.f.Actinomycetaceae.g.Actinomycetaceae.uc	0.448479	0.0475506	0.0957918	-1.00561		p.Firmicutes.c.Clostridia.o.Clostridiales.f.Lachnospiraceae.g.Eisenbergiella	0.374868	0.0182551	0.00872186	1.03158		p.Actinobacteria.c.Actinobacteria.o.Propionibacteriales.f.Nocardioidaceae.g.Nocardioides	0.26529	0.0688149	0.0409705	0.730962
p.Bacteroidetes.c.Bacteroidia.o.Bacteroidales.f.Prevotellaceae.g.Prevotellaceae.uc	0.457609	0.0638464	0.0482093	0.402981		p.Actinobacteria.c.Actinobacteria.o.Propionibacteriales.f.Propionibacteriaceae.g.Propionibacteriaceae.uc	0.375694	2.17282	2.19244	-0.0129689		p.Actinobacteria.c.Actinobacteria.o.Micrococcales.f.Dermacoccaceae.g.Kytococcus	0.26542	0.0142347	0.00736287	0.847451
p.Actinobacteria.c.Actinobacteria.uc.o.Actinobacteria.uc.f.Actinobacteria.uc.g.Actinobacteria.uc	0.460866	0.00713304	0.0144648	-0.988449		p.Firmicutes.c.Negativicutes.o.Acidaminococcales.f.Acidaminococcaceae.g.Acidaminococcus	0.37991	0.0320472	0.015662	1.01412		p.Proteobacteria.c.Betaproteobacteria.o.Burkholderiales.f.Burkholderiales.na.g.Aquabacterium	0.266633	0.0318571	0.00678391	2.0451
p.Actinobacteria.c.Actinobacteria.o.Corynebacteriales.f.Mycobacteriaceae.g.Mycolicibacterium	0.48167	0.015539	0.00347613	2.06342		p.Firmicutes.c.Firmicutes.na.o.Firmicutes.na.f.Firmicutes.na.g.Firmicutes.na	0.381756	0.210184	0.266557	-0.342202		p.Proteobacteria.c.Alphaproteobacteria.o.Sphingomonadales.f.Sphingomonadaceae.g.Sphingobium	0.270542	0.0413141	0.00727964	2.32121
p.Bacteroidetes.c.Bacteroidia.o.Bacteroidales.f.Bacteroidaceae.g.Bacteroidaceae.uc	0.494523	0.0667758	0.0510908	0.384169		p.Proteobacteria.c.Gammaproteobacteria.o.Enterobacterales.f.Enterobacteriaceae.g.Escherichia	0.38336	0.091837	0.182232	-0.985464		p.Firmicutes.c.Erysipelotrichia.o.Erysipelotrichales.f.Erysipelotrichaceae.g.Catenibacterium	0.273489	0.62593	0.0340208	4.15294
p.Proteobacteria.c.Betaproteobacteria.o.Burkholderiales.f.Burkholderiaceae.g.Robbsia	0.508529	0.0149773	0.0326082	-1.10618		p.Firmicutes.c.Erysipelotrichia.o.Erysipelotrichales.f.Erysipelotrichaceae.g.Erysipelatoclostridium	0.383519	0.0172604	0.0224277	-0.370133		p.Firmicutes.c.Clostridia.o.Clostridiales.f.Clostridiaceae.g.Butyricicoccus	0.281864	0.0132435	0.0290796	-1.06614
p.Bacteroidetes.c.Bacteroidia.o.Bacteroidales.f.Prevotellaceae.g.Alloprevotella	0.516715	0.987327	0.456563	1.11218		p.Proteobacteria.c.Deltaproteobacteria.o.Desulfovibrionales.f.Desulfovibrionaceae.g.Bilophila	0.389432	0.0887366	0.0438962	1.00872		p.Firmicutes.c.Clostridia.o.Clostridiales.f.Lachnospiraceae.g.Coprococcus	0.283544	0.0456488	0.0277001	0.696284
p.Bacteroidetes.c.Bacteroidia.o.Bacteroidales.f.Prevotellaceae.g.Prevotellaceae.na	0.522247	0.00581613	0.0060037	-0.0434565		p.Proteobacteria.c.Betaproteobacteria.o.Burkholderiales.f.Oxalobacteraceae.g.Oxalobacteraceae.na	0.410964	0.00529944	0.00973068	-0.829031		p.Proteobacteria.c.Betaproteobacteria.o.Burkholderiales.f.Sutterellaceae.g.Sutterella	0.288293	0.0647454	0.0349546	0.866475
p.Proteobacteria.c.Acidithiobacillia.o.Acidithiobacillales.f.Acidithiobacillaceae.g.Acidithiobacillus	0.523773	0.011951	0.0225724	-0.899756		p.Actinobacteria.c.Actinobacteria.uc.o.Actinobacteria.uc.f.Actinobacteria.uc.g.Actinobacteria.uc	0.411789	0.00512102	0.0247592	-2.18659		p.Proteobacteria.c.Alphaproteobacteria.o.Rhizobiales.f.Rhizobiaceae.g.Shinella	0.290277	0.0622209	0.00824143	2.74343
p.Firmicutes.c.Clostridia.o.Clostridiales.f.Lachnospiraceae.g.Eisenbergiella	0.524918	0.0127013	0.00547921	1.16729		p.Proteobacteria.c.Alphaproteobacteria.o.Rhizobiales.f.Rhizobiaceae.g.Rhizobium	0.412478	0.0521729	0.0119491	2.08926		p.Firmicutes.c.Erysipelotrichia.o.Erysipelotrichales.f.Erysipelotrichaceae.g.Holdemania	0.302175	0.0215337	0.00695879	1.47453
p.Bacteroidetes.c.Bacteroidia.o.Bacteroidales.f.Odoribacteraceae.g.Odoribacteraceae.uc	0.526096	0.293246	0.394649	-0.428057		p.Firmicutes.c.Erysipelotrichia.o.Erysipelotrichales.f.Erysipelotrichaceae.g.Coprobacillus	0.423254	0.0035508	0.0268533	-2.78393		p.Proteobacteria.c.Alphaproteobacteria.o.Sphingomonadales.f.Sphingomonadaceae.g.Sphingopyxis	0.310474	0.0161262	0.000780557	3.10707
p.Proteobacteria.c.Gammaproteobacteria.o.Pseudomonadales.f.Moraxellaceae.g.Moraxella	0.538218	0.0856407	0.0809848	0.0803399		p.Actinobacteria.c.Actinobacteria.o.Corynebacteriales.f.Mycobacteriaceae.g.Mycolicibacterium	0.425723	0.0272273	0.00606675	2.09373		p.Firmicutes.c.Firmicutes.na.o.Firmicutes.na.f.Firmicutes.na.g.Firmicutes.na	0.312148	0.0849088	0.324355	-1.91825
p.Actinobacteria.c.Actinobacteria.o.Actinomycetales.f.Actinomycetaceae.g.Actinomyces	0.543374	0.557223	1.25465	-1.1705		p.Proteobacteria.c.Deltaproteobacteria.o.Desulfobacterales.f.Desulfobulbaceae.g.Desulfobulbus	0.42944	0.00578314	0.0499904	-3.02524		p.Actinobacteria.c.Actinobacteria.o.Micrococcales.f.Dermabacteraceae.g.Dermabacter	0.318348	0.0118909	0.00036499	3.03685
p.Proteobacteria.c.Alphaproteobacteria.o.Rhodobacterales.f.Rhodobacteraceae.g.Paracoccus	0.547677	0.288647	0.293473	-0.0238982		p.Proteobacteria.c.Gammaproteobacteria.o.Pseudomonadales.f.Moraxellaceae.g.Moraxella	0.436839	0.149178	0.0484717	1.61368		p.Actinobacteria.c.Actinobacteria.o.Propionibacteriales.f.Propionibacteriaceae.g.Cutibacterium	0.323207	0.899458	0.943663	-0.0691231
p.Proteobacteria.c.Alphaproteobacteria.o.Rhizobiales.f.Bradyrhizobiaceae.g.Afipia	0.551902	0.105614	0.00155913	5.81884		p.Firmicutes.c.Tissierellia.o.Tissierellales.f.Peptoniphilaceae.g.Anaerococcus	0.448041	0.104515	0.0232486	2.14906		p.Firmicutes.c.Clostridia.o.Clostridiales.f.Ruminococcaceae.g.Gemmiger	0.323611	0.0318333	0.001507	3.59249
p.Proteobacteria.c.Gammaproteobacteria.o.Enterobacterales.f.Enterobacteriaceae.g.Shigella	0.559764	0.0303399	0.0392225	-0.367081		p.Proteobacteria.c.Alphaproteobacteria.o.Rhodospirillales.f.Rhodospirillales.na.g.Rhodospirillales.na	0.452095	0.00447825	0.00115871	1.64142		p.Proteobacteria.c.Betaproteobacteria.o.Burkholderiales.f.Alcaligenaceae.g.Alcaligenaceae.uc	0.327166	0.00758419	0.00493345	0.515787
p.Proteobacteria.c.Alphaproteobacteria.o.Rhodospirillales.f.Rhodospirillaceae.g.Skermanella	0.561143	0.00111786	0.0187356	-3.73054		p.Actinobacteria.c.Actinobacteria.o.Micrococcales.f.Micrococcaceae.g.Arthrobacter	0.455568	0.00961786	0.00471951	0.967489		p.Actinobacteria.c.Actinobacteria.o.Micrococcales.f.Dermabacteraceae.g.Brachybacterium	0.327465	0.0517029	0.0442759	0.218092
p.Firmicutes.c.Bacilli.o.Lactobacillales.f.Leuconostocaceae.g.Leuconostoc	0.574034	0.0398764	0.0117044	1.74131		p.Bacteroidetes.c.Bacteroidia.o.Bacteroidales.f.Odoribacteraceae.g.Odoribacter	0.462369	0.380164	0.6069	-0.674261		p.Proteobacteria.c.Alphaproteobacteria.o.Rhodobacterales.f.Rhodobacteraceae.g.Rhodobacteraceae.uc	0.330967	0.018606	0.0358227	-0.901315
p.Firmicutes.c.Clostridia.o.Clostridiales.f.Lachnospiraceae.g.Lachnospiraceae.na	0.581624	0.10922	0.135523	-0.310489		p.Proteobacteria.c.Betaproteobacteria.o.Burkholderiales.f.Burkholderiaceae.g.Robbsia	0.467043	0.0223712	0.0104745	1.06576		p.Bacteroidetes.c.Bacteroidia.o.Bacteroidales.f.Tannerellaceae.g.Tannerella	0.3349	0.080242	0.212073	-1.38848
p.Bacteroidetes.c.Bacteroidia.o.Bacteroidia.uc.f.Bacteroidia.uc.g.Bacteroidia.uc	0.590622	0.00971218	0.00957578	0.0197554		p.Bacteroidetes.c.Bacteroidia.o.Bacteroidales.f.Bacteroidales.uc.g.Bacteroidales.uc	0.472631	4.8008	3.5652	0.429249		p.Proteobacteria.c.Alphaproteobacteria.o.Rhizobiales.f.Xanthobacteraceae.g.Ancylobacter	0.337328	0.098107	0.00137312	5.25171
p.Proteobacteria.c.Gammaproteobacteria.o.Alteromonadales.f.Pseudoalteromonadaceae.g.Pseudoalteromonas	0.592819	0.0138138	0.0156797	-0.17892		p.Firmicutes.c.Firmicutes.uc.o.Firmicutes.uc.f.Firmicutes.uc.g.Firmicutes.uc	0.473872	1.17356	0.995264	0.237652		p.Firmicutes.c.Clostridia.o.Clostridiales.f.Ruminococcaceae.g.Anaerotruncus	0.339333	0.317089	0.0687387	2.18563
p.Actinobacteria.c.Coriobacteriia.o.Eggerthellales.f.Eggerthellaceae.g.Eggerthella	0.598416	0.0637582	0.0177255	1.82834		p.Firmicutes.c.Clostridia.o.Clostridiales.f.Oscillospiraceae.g.Oscillibacter	0.474447	0.103597	0.094331	0.134628		p.Firmicutes.c.Clostridia.o.Clostridiales.f.Lachnospiraceae.g.Catonella	0.34198	0.00304775	0.0204473	-2.3401
p.Proteobacteria.c.Gammaproteobacteria.o.Enterobacterales.f.Enterobacteriaceae.g.Escherichia	0.598659	0.230402	0.240798	-0.0635883		p.Actinobacteria.c.Actinobacteria.o.Corynebacteriales.f.Mycobacteriaceae.g.Mycobacterium	0.480436	0.0654938	0.0127037	2.32953		p.Actinobacteria.c.Actinobacteria.o.Bifidobacteriales.f.Bifidobacteriaceae.g.Bifidobacterium	0.358801	0.302243	0.15934	0.918348
p.Proteobacteria.c.Alphaproteobacteria.o.Rhizobiales.f.Aurantimonadaceae.g.Aureimonas	0.608636	0.0130435	0.00974136	0.409565		p.Proteobacteria.c.Acidithiobacillia.o.Acidithiobacillales.f.Acidithiobacillaceae.g.Acidithiobacillus	0.483499	0.0209036	0.0392986	-0.897761		p.Proteobacteria.c.Betaproteobacteria.o.Burkholderiales.f.Burkholderiales.na.g.Burkholderiales.na	0.369484	0.0174941	0.0216138	-0.286844
p.Proteobacteria.c.Alphaproteobacteria.o.Rhodospirillales.f.Acetobacteraceae.g.Acetobacter	0.61849	0.0533834	0.04669	0.192057		p.Bacteroidetes.c.Bacteroidia.o.Bacteroidales.f.Odoribacteraceae.g.Butyricimonas	0.487398	0.0861373	0.0760692	0.178427		p.Proteobacteria.c.Deltaproteobacteria.o.Desulfovibrionales.f.Desulfovibrionaceae.g.Bilophila	0.379548	0.0608298	0.0535011	0.181284
p.Bacteroidetes.c.Bacteroidia.o.Bacteroidales.f.Barnesiellaceae.g.Coprobacter	0.658843	0.0091588	0.00759763	0.259711		p.Actinobacteria.c.Actinobacteria.o.Micrococcales.f.Dermabacteraceae.g.Brachybacterium	0.492661	0.0419084	0.0638747	-0.603224		p.Firmicutes.c.Bacilli.o.Bacillales.f.Bacillales.na.g.Gemella	0.383177	0.276178	0.0719003	1.92341
p.Proteobacteria.c.Gammaproteobacteria.o.Xanthomonadales.f.Xanthomonadaceae.g.Lysobacter	0.665094	0.00942957	0.00584378	0.661737		p.Proteobacteria.c.Alphaproteobacteria.o.Rhodospirillales.f.Acetobacteraceae.g.Acetobacter	0.495338	0.0357369	0.0804549	-1.1617		p.Actinobacteria.c.Coriobacteriia.o.Coriobacteriales.f.Atopobiaceae.g.Olsenella	0.392145	0.00860868	0.122596	-3.65313
p.Proteobacteria.c.Gammaproteobacteria.o.Enterobacterales.f.Yersiniaceae.g.Serratia	0.68204	0.0224547	0.00735715	1.5691		p.Proteobacteria.c.Alphaproteobacteria.o.Rhodobacterales.f.Rhodobacteraceae.g.Amaricoccus	0.50115	0.0454228	0.00552227	2.95029		p.Firmicutes.c.Clostridia.o.Clostridiales.f.Clostridiales.uc.g.Clostridiales.uc	0.395183	2.46786	1.78901	0.463823
p.Firmicutes.c.Clostridia.o.Clostridiales.f.Clostridiaceae.g.Clostridium	0.683629	1.00144	0.979184	0.0324088		p.Firmicutes.c.Bacilli.o.Lactobacillales.f.Leuconostocaceae.g.Leuconostoc	0.519254	0.0258623	0.0204022	0.336154		p.Proteobacteria.c.Deltaproteobacteria.o.Desulfovibrionales.f.Desulfovibrionaceae.g.Desulfovibrionaceae.na	0.397647	0.00210358	0.0142576	-2.21451
p.Firmicutes.c.Firmicutes.na.o.Firmicutes.na.f.Firmicutes.na.g.Firmicutes.na	0.701651	0.34142	0.189571	0.847737		p.Firmicutes.c.Bacilli.o.Lactobacillales.f.Lactobacillaceae.g.Lactobacillus	0.522639	0.22137	0.179233	0.303996		p.Actinobacteria.c.Actinobacteria.o.Corynebacteriales.f.Mycobacteriaceae.g.Mycolicibacterium	0.400991	0.0141085	0.0086326	0.636897
p.Firmicutes.c.Clostridia.o.Clostridiales.f.Clostridiales.uc.g.Clostridiales.uc	0.710307	2.75801	2.46844	0.160009		p.Actinobacteria.c.Actinobacteria.o.Actinomycetales.f.Actinomycetaceae.g.Actinomycetaceae.uc	0.526936	0.0627391	0.087389	-0.47546		p.Actinobacteria.c.Actinobacteria.uc.o.Actinobacteria.uc.f.Actinobacteria.uc.g.Actinobacteria.uc	0.409051	0.00728192	0.0181719	-1.18823
p.Bacteroidetes.c.Chitinophagia.o.Chitinophagales.f.Chitinophagaceae.g.Chitinophagaceae.na	0.737127	0.0173556	0.0276412	-0.661742		p.Actinobacteria.c.Coriobacteriia.o.Coriobacteriales.f.Atopobiaceae.g.Atopobium	0.535605	0.0156368	0.00941428	0.708015		p.Proteobacteria.c.Betaproteobacteria.o.Betaproteobacteria.na.f.Betaproteobacteria.na.g.Betaproteobacteria.na	0.409071	0.0160752	0.0058479	1.28929
p.Bacteroidetes.c.Bacteroidia.o.Bacteroidales.f.Prevotellaceae.g.Prevotella	0.742296	2.80851	2.39765	0.228158		p.Proteobacteria.c.Betaproteobacteria.o.Burkholderiales.f.Sutterellaceae.g.Sutterella	0.536611	0.0596754	0.0578424	0.0446999		p.Proteobacteria.c.Alphaproteobacteria.o.Rhizobiales.f.Rhizobiaceae.g.Rhizobium	0.415115	0.0473204	0.0169925	1.41355
p.Firmicutes.c.Bacilli.o.Bacillales.f.Bacillales.na.g.Gemella	0.751721	0.20932	0.0733317	1.50915		p.Bacteroidetes.c.Bacteroidetes.na.o.Bacteroidetes.na.f.Bacteroidetes.na.g.Bacteroidetes.na	0.536643	0.0352375	0.0372241	-0.0782441		p.Proteobacteria.c.Betaproteobacteria.o.Burkholderiales.f.Burkholderiaceae.g.Robbsia	0.464184	0.0317972	0.00751379	1.91681
p.Firmicutes.c.Bacilli.o.Lactobacillales.f.Enterococcaceae.g.Enterococcus	0.753425	0.178897	0.205027	-0.19636		p.Fusobacteria.c.Fusobacteriia.o.Fusobacteriales.f.Leptotrichiaceae.g.Leptotrichiaceae.uc	0.539663	0.00652299	0.00909878	-0.455933		p.Firmicutes.c.Clostridia.o.Clostridiales.f.Ruminococcaceae.g.Flavonifractor	0.470721	0.0327426	0.0502454	-0.599447
p.Bacteroidetes.c.Bacteroidia.o.Bacteroidales.f.Porphyromonadaceae.g.Porphyromonas	0.780417	0.391454	0.174405	1.16495		p.Firmicutes.c.Clostridia.o.Clostridiales.f.Lachnospiraceae.g.Dorea	0.542621	0.0784272	0.144756	-0.880777		p.Proteobacteria.c.Betaproteobacteria.o.Burkholderiales.f.Burkholderiaceae.g.Mycetohabitans	0.470938	0.0113498	0.0285645	-1.24365
p.Actinobacteria.c.Actinobacteria.o.Micrococcales.f.Micrococcaceae.g.Micrococcus	0.783519	0.172278	0.0982819	0.807743		p.Proteobacteria.c.Betaproteobacteria.o.Burkholderiales.f.Oxalobacteraceae.g.Undibacterium	0.543218	0.0363754	0.00212146	3.86252		p.Proteobacteria.c.Alphaproteobacteria.o.Rhodospirillales.f.Acetobacteraceae.g.Acetobacter	0.471512	0.0507917	0.0845391	-0.721296
p.Proteobacteria.c.Betaproteobacteria.o.Burkholderiales.f.Comamonadaceae.g.Comamonadaceae.na	0.788087	0.0100412	0.004609	1.0722		p.Proteobacteria.c.Gammaproteobacteria.o.Xanthomonadales.f.Xanthomonadaceae.g.Stenotrophomonas	0.549948	0.0218895	0.0271388	-0.305012		p.Proteobacteria.c.Acidithiobacillia.o.Acidithiobacillales.f.Acidithiobacillaceae.g.Acidithiobacillus	0.47971	0.0138629	0.00214125	2.16109
p.Proteobacteria.c.Gammaproteobacteria.o.Gammaproteobacteria.uc.f.Gammaproteobacteria.uc.g.Gammaproteobacteria.uc	0.791826	0.204025	0.261935	-0.359969		p.Proteobacteria.c.Alphaproteobacteria.o.Rhodobacterales.f.Rhodobacteraceae.g.Rhodobacteraceae.uc	0.553824	0.0624237	0.0251956	1.29517		p.Firmicutes.c.Clostridia.o.Clostridiales.f.Lachnospiraceae.g.Lachnoclostridium	0.483901	0.122436	0.23276	-0.919971
p.Firmicutes.c.Clostridia.o.Clostridiales.f.Ruminococcaceae.g.Pseudoflavonifractor	0.793323	0.0144238	0.00346664	1.96182		p.Actinobacteria.c.Coriobacteriia.o.Coriobacteriia.uc.f.Coriobacteriia.uc.g.Coriobacteriia.uc	0.559267	0.0164773	0.0158203	0.0572643		p.Bacteroidetes.c.Bacteroidia.o.Bacteroidales.f.Odoribacteraceae.g.Odoribacter	0.488331	0.333019	0.721897	-1.11332
p.Bacteroidetes.c.Bacteroidia.o.Bacteroidales.f.Bacteroidales.uc.g.Bacteroidales.uc	0.803152	4.0823	2.84096	0.522956		p.Bacteroidetes.c.Bacteroidia.o.Bacteroidia.uc.f.Bacteroidia.uc.g.Bacteroidia.uc	0.561728	0.00758033	0.0143284	-0.883478		p.Actinobacteria.c.Actinobacteria.o.Propionibacteriales.f.Propionibacteriaceae.g.Propionibacteriaceae.uc	0.490447	2.10766	2.43218	-0.206499
p.Firmicutes.c.Clostridia.o.Clostridia.na.f.Clostridia.na.g.Clostridia.na	0.811928	0.0750442	0.0539457	0.473857		p.Firmicutes.c.Tissierellia.o.Tissierellales.f.Peptoniphilaceae.g.Finegoldia	0.575263	0.0285359	0.0149785	0.911625		p.Bacteroidetes.c.Bacteroidia.o.Bacteroidales.f.Odoribacteraceae.g.Butyricimonas	0.491232	0.0864631	0.108135	-0.318605
p.Proteobacteria.c.Gammaproteobacteria.o.Xanthomonadales.f.Xanthomonadaceae.g.Stenotrophomonas	0.824526	0.0125571	0.0170039	-0.428027		p.Proteobacteria.c.Gammaproteobacteria.o.Pasteurellales.f.Pasteurellaceae.g.Aggregatibacter	0.575363	0.00518257	0.0946966	-4.08861		p.Firmicutes.c.Bacilli.o.Lactobacillales.f.Leuconostocaceae.g.Leuconostoc	0.499183	0.00990232	0.028487	-1.41619
p.Actinobacteria.c.Actinobacteria.o.Propionibacteriales.f.Propionibacteriaceae.g.Propionibacterium	0.830501	0.103029	0.33949	-1.71723		p.Proteobacteria.c.Gammaproteobacteria.o.Alteromonadales.f.Pseudoalteromonadaceae.g.Pseudoalteromonas	0.576637	0.0241014	0.0273598	-0.180085		p.Proteobacteria.c.Alphaproteobacteria.o.Rhizobiales.f.Bradyrhizobiaceae.g.Afipia	0.500559	0.0125234	0.00269534	1.80778
p.Firmicutes.c.Clostridia.o.Clostridiales.f.Ruminococcaceae.g.Ruminococcaceae.na	0.839654	0.0948253	0.0947247	0.00152656		p.Proteobacteria.c.Alphaproteobacteria.o.Rhizobiales.f.Aurantimonadaceae.g.Aureimonas	0.578823	0.0227205	0.0169711	0.412335		p.Bacteroidetes.c.Bacteroidia.o.Bacteroidales.f.Prevotellaceae.g.Alloprevotella	0.501133	2.10646	0.448444	2.2287
p.Candidatus.Saccharibacteria.c.Candidatus.Saccharibacteria.na.o.Candidatus.Saccharibacteria.na.f.Candidatus.Saccharibacteria.na.g.Candidatus.Saccharibacteria.na	0.857517	0.0156547	0.00713943	1.09891		p.Proteobacteria.c.Gammaproteobacteria.o.Enterobacterales.f.Enterobacteriaceae.g.Klebsiella	0.583575	0.079018	0.268084	-1.7572		p.Firmicutes.c.Clostridia.o.Clostridiales.f.Clostridiaceae.g.Clostridium	0.507305	0.729328	0.935002	-0.357865
p.Actinobacteria.c.Actinobacteria.o.Micrococcales.f.Micrococcales.uc.g.Micrococcales.uc	0.866867	0.0641454	0.0755666	-0.235328		p.Proteobacteria.c.Betaproteobacteria.o.Neisseriales.f.Neisseriaceae.g.Neisseriaceae.uc	0.594841	0.0381184	0.0200703	0.911777		p.Actinobacteria.c.Actinobacteria.o.Micrococcales.f.Micrococcales.uc.g.Micrococcales.uc	0.507441	0.0502392	0.0550633	-0.129241
p.Actinobacteria.c.Actinobacteria.o.Micrococcales.f.Intrasporangiaceae.g.Janibacter	0.867824	0.0421148	0.0313342	0.422881		p.Firmicutes.c.Bacilli.o.Lactobacillales.f.Carnobacteriaceae.g.Dolosigranulum	0.599168	0.0198554	0.0241381	-0.276628		p.Bacteroidetes.c.Bacteroidia.o.Bacteroidales.f.Bacteroidaceae.g.Bacteroidaceae.uc	0.518061	0.0866877	0.0834415	0.0542747
p.Proteobacteria.c.Gammaproteobacteria.o.Enterobacterales.f.Enterobacteriaceae.g.Salmonella	0.884738	0.030957	0.0107712	1.49589		p.Bacteroidetes.c.Bacteroidia.o.Bacteroidales.f.Prevotellaceae.g.Prevotellaceae.uc	0.611702	0.104092	0.0760964	0.449889		p.Proteobacteria.c.Betaproteobacteria.o.Burkholderiales.f.Comamonadaceae.g.Comamonas	0.520427	0.0135575	0.0195864	-0.493224
p.Proteobacteria.c.Gammaproteobacteria.o.Enterobacterales.f.Enterobacteriaceae.g.Klebsiella	0.88649	0.0930363	0.154743	-0.732049		p.Bacteroidetes.c.Bacteroidia.o.Bacteroidales.f.Prevotellaceae.g.Alloprevotella	0.637386	1.67321	0.366639	2.18894		p.Bacteroidetes.c.Bacteroidia.o.Bacteroidales.f.Bacteroidales.uc.g.Bacteroidales.uc	0.527258	5.96263	3.79452	0.651861
p.Firmicutes.c.Clostridia.o.Clostridiales.f.Ruminococcaceae.g.Anaerotruncus	0.898171	0.134357	0.0666013	1.00899		p.Proteobacteria.c.Deltaproteobacteria.o.Desulfovibrionales.f.Desulfovibrionaceae.g.Desulfovibrio	0.639338	0.0516314	0.0537877	-0.0585743		p.Firmicutes.c.Clostridia.o.Clostridiales.f.Peptostreptococcaceae.g.Romboutsia	0.527594	0.0300804	0.00561243	2.19336
p.Firmicutes.c.Clostridia.o.Clostridiales.f.Ruminococcaceae.g.Flavonifractor	0.914213	0.0761899	0.0316419	1.25936		p.Bacteroidetes.c.Bacteroidia.o.Bacteroidales.f.Barnesiellaceae.g.Coprobacter	0.640886	0.0150652	0.0132315	0.181984		p.Bacteroidetes.c.Bacteroidetes.na.o.Bacteroidetes.na.f.Bacteroidetes.na.g.Bacteroidetes.na	0.530605	0.0147455	0.0260537	-0.772014
p.Proteobacteria.c.Gammaproteobacteria.o.Enterobacterales.f.Enterobacterales.uc.g.Enterobacterales.uc	0.926819	0.131987	0.149743	-0.181681		p.Bacteroidetes.c.Bacteroidia.o.Bacteroidales.f.Prevotellaceae.g.Prevotella	0.642692	3.52899	3.43035	0.0408937		p.Actinobacteria.c.Coriobacteriia.o.Coriobacteriales.f.Atopobiaceae.g.Atopobium	0.533505	0.0222471	0.0133897	0.68318
p.Firmicutes.c.Clostridia.o.Clostridiales.f.Lachnospiraceae.g.Roseburia	0.947265	0.366066	0.344985	0.085492		p.Firmicutes.c.Clostridia.o.Clostridiales.f.Oscillospiraceae.g.Oscillospiraceae.uc	0.651421	0.0174789	0.0128632	0.430629		p.Firmicutes.c.Erysipelotrichia.o.Erysipelotrichales.f.Erysipelotrichaceae.g.Coprobacillus	0.534262	0.00504774	0.0234026	-1.97152
p.Proteobacteria.c.Gammaproteobacteria.o.Enterobacterales.f.Enterobacteriaceae.g.Enterobacteriaceae.uc	0.947664	0.369925	0.634194	-0.777176		p.Proteobacteria.c.Alphaproteobacteria.o.Rhodobacterales.f.Rhodobacteraceae.g.Paracoccus	0.657553	0.343825	0.373945	-0.121012		p.Proteobacteria.c.Gammaproteobacteria.o.Xanthomonadales.f.Xanthomonadaceae.g.Stenotrophomonas	0.541882	0.031134	0.038614	-0.299938
p.Firmicutes.c.Erysipelotrichia.o.Erysipelotrichales.f.Erysipelotrichaceae.g.Coprobacillus	0.963297	0.00933103	0.0153995	-0.703947		p.Firmicutes.c.Clostridia.o.Clostridiales.f.Clostridiales.uc.g.Clostridiales.uc	0.659023	2.17938	2.17071	0.00574861		p.Firmicutes.c.Clostridia.o.Clostridiales.f.Lachnospiraceae.g.Roseburia	0.54933	0.2833	0.235605	0.264698
p.Proteobacteria.c.Deltaproteobacteria.o.Desulfovibrionales.f.Desulfovibrionaceae.g.Desulfovibrio	0.963804	0.0363123	0.0458118	-0.332664		p.Firmicutes.c.Clostridia.o.Clostridiales.f.Clostridiaceae.g.Clostridiaceae.na	0.662889	0.0052748	0.0124886	-1.18242		p.Actinobacteria.c.Coriobacteriia.o.Coriobacteriia.uc.f.Coriobacteriia.uc.g.Coriobacteriia.uc	0.553327	0.0234357	0.0224864	0.0566105
p.Actinobacteria.c.Actinobacteria.o.Corynebacteriales.f.Gordoniaceae.g.Gordonia	0.96792	0.0757967	0.0249542	1.59064		p.Proteobacteria.c.Gammaproteobacteria.o.Enterobacterales.f.Yersiniaceae.g.Serratia	0.665371	0.0250638	0.011557	1.09012		p.Spirochaetes.c.Spirochaetia.o.Spirochaetales.f.Spirochaetaceae.g.Treponema	0.553941	0.284439	0.658651	-1.20785
p.Firmicutes.c.Bacilli.o.Bacillales.f.Bacillaceae.g.Bacillus	0.971339	0.0391161	0.0154782	1.31989		p.Proteobacteria.c.Gammaproteobacteria.o.Gammaproteobacteria.uc.f.Gammaproteobacteria.uc.g.Gammaproteobacteria.uc	0.668952	0.245603	0.275293	-0.164383		p.Firmicutes.c.Clostridia.o.Clostridiales.f.Peptostreptococcaceae.g.Peptostreptococcus	0.568526	0.0680472	0.0410696	0.711678
p.Proteobacteria.c.Deltaproteobacteria.o.Desulfovibrionales.f.Desulfovibrionaceae.g.Bilophila	0.972984	0.133439	0.0726657	0.873968		p.Actinobacteria.c.Actinobacteria.o.Micrococcales.f.Microbacteriaceae.g.Curtobacterium	0.704695	0.00308247	0.0208873	-2.60927		p.Firmicutes.c.Clostridia.o.Clostridiales.f.Oscillospiraceae.g.Oscillibacter	0.568797	0.0316918	0.0475369	-0.5668
p.Bacteroidetes.c.Bacteroidetes.uc.o.Bacteroidetes.uc.f.Bacteroidetes.uc.g.Bacteroidetes.uc	0.980727	0.268123	0.153472	0.803649		p.Actinobacteria.c.Actinobacteria.o.Corynebacteriales.f.Mycobacteriaceae.g.Mycobacteroides	0.709399	0.0299464	0.0622716	-1.04611		p.Proteobacteria.c.Gammaproteobacteria.o.Pasteurellales.f.Pasteurellaceae.g.Aggregatibacter	0.568896	0.00736866	0.134569	-3.98055
p.Bacteroidetes.c.Flavobacteriia.o.Flavobacteriales.f.Flavobacteriaceae.g.Capnocytophaga	0.985442	0.0337608	0.074273	-1.13014		p.Bacteroidetes.c.Chitinophagia.o.Chitinophagales.f.Chitinophagaceae.g.Chitinophagaceae.na	0.72117	0.0308385	0.048153	-0.636115		p.Firmicutes.c.Tissierellia.o.Tissierellales.f.Peptoniphilaceae.g.Anaerococcus	0.570786	0.0674368	0.0330568	1.00187
p.Candidatus.Saccharibacteria.c.Candidatus.Saccharibacteria.uc.o.Candidatus.Saccharibacteria.uc.f.Candidatus.Saccharibacteria.uc.g.Candidatus.Saccharibacteria.uc	1	0.00415412	0.00456816	-0.127756		p.Firmicutes.c.Clostridia.o.Clostridiales.f.Lachnospiraceae.g.Coprococcus	0.722776	0.0401136	0.0617778	-0.617904		p.Proteobacteria.c.Gammaproteobacteria.o.Alteromonadales.f.Pseudoalteromonadaceae.g.Pseudoalteromonas	0.574327	0.034314	0.0389512	-0.176894
p.Proteobacteria.c.Gammaproteobacteria.o.Xanthomonadales.f.Xanthomonadaceae.g.Xanthomonas	1	0.0314168	0.0142812	1.1202		p.Actinobacteria.c.Actinobacteria.o.Actinomycetales.f.Actinomycetaceae.g.Schaalia	0.728501	0.0264127	0.00851447	1.58791		p.Proteobacteria.c.Alphaproteobacteria.o.Rhizobiales.f.Aurantimonadaceae.g.Aureimonas	0.578507	0.0323076	0.00763371	1.91928
						p.Firmicutes.c.Negativicutes.o.Acidaminococcales.f.Acidaminococcaceae.g.Phascolarctobacterium	0.732775	0.0359771	0.0151503	1.2257		p.Proteobacteria.c.Betaproteobacteria.o.Neisseriales.f.Neisseriaceae.g.Neisseriaceae.uc	0.595513	0.054221	0.0285321	0.897643
						p.Deinococcus.Thermus.c.Deinococci.o.Deinococcales.f.Deinococcaceae.g.Deinococcus	0.736765	0.0776981	0.0141402	2.42465		p.Bacteroidetes.c.Bacteroidia.o.Bacteroidales.f.Bacteroidaceae.g.Bacteroides	0.59766	25.9138	33.4053	-0.366338
						p.Actinobacteria.c.Actinobacteria.o.Micrococcales.f.Micrococcaceae.g.Micrococcaceae.uc	0.740675	0.0657374	0.0318871	1.03434		p.Firmicutes.c.Clostridia.o.Clostridiales.f.Lachnospiraceae.g.Lachnospiraceae.na	0.603266	0.0602037	0.113079	-0.895792
						p.Firmicutes.c.Bacilli.o.Lactobacillales.f.Enterococcaceae.g.Enterococcus	0.747064	0.124676	0.076885	0.694497		p.Proteobacteria.c.Gammaproteobacteria.o.Enterobacterales.f.Enterobacteriaceae.g.Klebsiella	0.618231	0.0886752	0.260607	-1.54215
						p.Actinobacteria.c.Actinobacteria.o.Corynebacteriales.f.Mycobacteriaceae.g.Mycobacteriaceae.uc	0.751668	0.0232941	0.0200863	0.209801		p.Actinobacteria.c.Actinobacteria.o.Actinomycetales.f.Actinomycetaceae.g.Actinomyces	0.62448	0.668557	2.18663	-1.70774
						p.Firmicutes.c.Clostridia.o.Clostridiales.f.Ruminococcaceae.g.Anaerotruncus	0.757456	0.223123	0.0868148	1.35771		p.Bacteroidetes.c.Cytophagia.o.Cytophagales.f.Cytophagaceae.g.Cytophagaceae.na	0.628169	0.0168271	0.0139223	0.252968
						p.Proteobacteria.c.Betaproteobacteria.o.Burkholderiales.f.Comamonadaceae.g.Comamonadaceae.na	0.763648	0.0174809	0.00806227	1.07864		p.Actinobacteria.c.Actinobacteria.o.Actinomycetales.f.Actinomycetaceae.g.Actinomycetaceae.uc	0.635226	0.0354906	0.123684	-1.76615
						p.Proteobacteria.c.Gammaproteobacteria.o.Aeromonadales.f.Aeromonadaceae.g.Aeromonas	0.775176	0.0430723	0.051479	-0.255015		p.Firmicutes.c.Clostridia.o.Clostridiales.f.Oscillospiraceae.g.Oscillospiraceae.uc	0.650119	0.0248423	0.0108988	1.10381
						p.Bacteroidetes.c.Bacteroidia.o.Bacteroidales.f.Porphyromonadaceae.g.Porphyromonas	0.776279	0.293684	0.166286	0.819063		p.Firmicutes.c.Bacilli.o.Lactobacillales.f.Enterococcaceae.g.Enterococcus	0.654771	0.0491433	0.0615958	-0.318674
						p.Actinobacteria.c.Actinobacteria.o.Micrococcales.f.Micrococcales.uc.g.Micrococcales.uc	0.78463	0.0839774	0.0387223	1.10872		p.Firmicutes.c.Clostridia.o.Clostridiales.f.Ruminococcaceae.g.Subdoligranulum	0.658618	0.078349	0.0581136	0.423267
						p.Firmicutes.c.Clostridia.o.Clostridia.uc.f.Clostridia.uc.g.Clostridia.uc	0.784875	0.0224501	0.0277013	-0.298346		p.Firmicutes.c.Clostridia.o.Clostridiales.f.Clostridiaceae.g.Clostridiaceae.na	0.658664	0.00749733	0.0103699	-0.410319
						p.Proteobacteria.c.Gammaproteobacteria.o.Enterobacterales.f.Enterobacterales.uc.g.Enterobacterales.uc	0.787474	0.0995352	0.212324	-1.08986		p.Proteobacteria.c.Gammaproteobacteria.o.Pseudomonadales.f.Moraxellaceae.g.Moraxella	0.666149	0.0692603	0.0524708	0.392455
						p.Firmicutes.c.Clostridia.o.Clostridiales.f.Lachnospiraceae.g.Stomatobaculum	0.79045	0.0262805	0.0135672	0.933383		p.Proteobacteria.c.Gammaproteobacteria.o.Enterobacterales.f.Yersiniaceae.g.Serratia	0.666333	0.0356844	0.0164332	1.06326
						p.Proteobacteria.c.Alphaproteobacteria.o.Rhizobiales.f.Bradyrhizobiaceae.g.Bradyrhizobiaceae.na	0.798389	0.04914	0.00632367	2.87992		p.Bacteroidetes.c.Bacteroidia.o.Bacteroidales.f.Porphyromonadaceae.g.Porphyromonadaceae.uc	0.669447	0.0266299	0.0255049	0.0594542
						p.Actinobacteria.c.Coriobacteriia.o.Coriobacteriales.f.Coriobacteriaceae.g.Collinsella	0.800918	0.0891669	0.0754775	0.239272		p.Actinobacteria.c.Actinobacteria.o.Micrococcales.f.Intrasporangiaceae.g.Janibacter	0.691346	0.0385334	0.0508148	-0.388277
						p.Actinobacteria.c.Actinobacteria.o.Propionibacteriales.f.Propionibacteriaceae.g.Propionibacterium	0.803692	0.0923744	0.450664	-2.28144		p.Actinobacteria.c.Actinobacteria.o.Corynebacteriales.f.Mycobacteriaceae.g.Mycobacteroides	0.709131	0.0346732	0.0616761	-0.809013
						p.Firmicutes.c.Clostridia.o.Clostridiales.f.Ruminococcaceae.g.Subdoligranulum	0.809088	0.0631088	0.0564665	0.159358		p.Bacteroidetes.c.Chitinophagia.o.Chitinophagales.f.Chitinophagaceae.g.Chitinophagaceae.na	0.71911	0.0164128	0.0206911	-0.313177
						p.Bacteroidetes.c.Flavobacteriia.o.Flavobacteriales.f.Flavobacteriaceae.g.Riemerella	0.823717	0.00458719	0.00484006	-0.0712548		p.Fusobacteria.c.Fusobacteriia.o.Fusobacteriales.f.Leptotrichiaceae.g.Leptotrichiaceae.uc	0.720653	0.0092846	0.00400903	1.00443
						p.Firmicutes.c.Clostridia.o.Clostridiales.f.Clostridiales.na.g.Intestinimonas	0.840401	0.0182889	0.0119563	0.596646		p.Actinobacteria.c.Actinobacteria.o.Micrococcales.f.Micrococcaceae.g.Micrococcus	0.723933	0.0970256	0.122237	-0.329502
						p.Candidatus.Saccharibacteria.c.Candidatus.Saccharibacteria.na.o.Candidatus.Saccharibacteria.na.f.Candidatus.Saccharibacteria.na.g.Candidatus.Saccharibacteria.na	0.842694	0.0113555	0.0124602	-0.129501		p.Actinobacteria.c.Actinobacteria.o.Actinomycetales.f.Actinomycetaceae.g.Schaalia	0.725239	0.0375578	0.0121102	1.53952
						p.Actinobacteria.c.Actinobacteria.o.Micrococcales.f.Intrasporangiaceae.g.Janibacter	0.858919	0.0382413	0.0546173	-0.509659		p.Firmicutes.c.Negativicutes.o.Acidaminococcales.f.Acidaminococcaceae.g.Phascolarctobacterium	0.731848	0.026544	0.0215299	0.287195
						p.Chlamydiae.c.Chlamydiia.o.Chlamydiales.f.Chlamydiaceae.g.Chlamydia	0.866296	0.0246547	0.00368871	2.6132		p.Firmicutes.c.Bacilli.o.Lactobacillales.f.Lactobacillaceae.g.Lactobacillus	0.733432	0.137778	0.165731	-0.26434
						p.Firmicutes.c.Clostridia.o.Clostridiales.f.Lachnospiraceae.g.Blautia	0.867706	0.12238	0.0783788	0.640149		p.Firmicutes.c.Clostridia.o.Clostridiales.f.Lachnospiraceae.g.Blautia	0.738155	0.133202	0.0739993	0.837472
						p.Firmicutes.c.Clostridia.o.Clostridiales.f.Peptostreptococcaceae.g.Clostridioides	0.885611	0.0141377	0.0375975	-1.38566		p.Actinobacteria.c.Actinobacteria.o.Corynebacteriales.f.Mycobacteriaceae.g.Mycobacteriaceae.uc	0.745984	0.0331332	0.0285687	0.205589
						p.Firmicutes.c.Clostridia.o.Clostridiales.f.Ruminococcaceae.g.Ruminococcaceae.na	0.886681	0.0305165	0.0870779	-1.50032		p.Proteobacteria.c.Gammaproteobacteria.o.Enterobacterales.f.Enterobacterales.uc.g.Enterobacterales.uc	0.746213	0.067107	0.0554412	0.270032
						p.Proteobacteria.c.Betaproteobacteria.o.Nitrosomonadales.f.Methylophilaceae.g.Methylophilaceae.uc	0.890987	0.0217395	0.00474401	2.10408		p.Proteobacteria.c.Betaproteobacteria.o.Burkholderiales.f.Comamonadaceae.g.Comamonadaceae.na	0.755819	0.00444367	0.0114746	-1.16239
						p.Candidatus.Melainabacteria.c.Candidatus.Melainabacteria.na.o.Candidatus.Melainabacteria.na.f.Candidatus.Melainabacteria.na.g.Candidatus.Melainabacteria.na	0.891766	0.00926878	0.00442547	1.00157		p.Proteobacteria.c.Betaproteobacteria.o.Burkholderiales.f.Comamonadaceae.g.Variovorax	0.762332	0.00906738	0.016639	-0.794929
						p.Bacteroidetes.c.Bacteroidia.o.Bacteroidales.f.Bacteroidaceae.g.Bacteroidaceae.uc	0.901308	0.0782915	0.076073	0.0412541		p.Proteobacteria.c.Gammaproteobacteria.o.Aeromonadales.f.Aeromonadaceae.g.Aeromonas	0.771492	0.0338259	0.0726823	-1.07607
						p.Proteobacteria.c.Gammaproteobacteria.o.Enterobacterales.f.Enterobacteriaceae.g.Shigella	0.905847	0.0388158	0.0307942	0.330086		p.Firmicutes.c.Clostridia.o.Clostridiales.f.Clostridiales.Family.XIII.Incertae.Sedis.g.Mogibacterium	0.785356	0.0148671	0.00518878	1.32585
						p.Bacteroidetes.c.Bacteroidia.o.Bacteroidales.f.Odoribacteraceae.g.Odoribacteraceae.uc	0.916917	0.430463	0.646444	-0.586182		p.Firmicutes.c.Clostridia.o.Clostridiales.f.Lachnospiraceae.g.Stomatobaculum	0.789524	0.00995266	0.011902	-0.231746
						p.Proteobacteria.c.Gammaproteobacteria.o.Enterobacterales.f.Enterobacteriaceae.g.Salmonella	0.938785	0.0193341	0.0179619	0.103934		p.Proteobacteria.c.Alphaproteobacteria.o.Rhizobiales.f.Bradyrhizobiaceae.g.Bradyrhizobiaceae.na	0.796181	0.0314882	0.00898984	1.67831
						p.Proteobacteria.c.Gammaproteobacteria.o.Enterobacterales.f.Enterobacteriaceae.g.Enterobacteriaceae.uc	0.939552	0.204984	0.267042	-0.380893		p.Proteobacteria.c.Gammaproteobacteria.o.Thiotrichales.f.Francisellaceae.g.Francisella	0.796261	0.0088	0.0313909	-1.70105
						p.Firmicutes.c.Clostridia.o.Clostridiales.f.Clostridiales.Family.XIII.Incertae.Sedis.g.Mogibacterium	0.952596	0.0104511	0.00995018	0.0681436		p.Actinobacteria.c.Coriobacteriia.o.Coriobacteriales.f.Coriobacteriaceae.g.Collinsella	0.802971	0.126837	0.107271	0.239184
						p.Actinobacteria.c.Actinobacteria.o.Micrococcales.f.Micrococcaceae.g.Micrococcus	0.955467	0.121604	0.097552	0.316759		p.Actinobacteria.c.Actinobacteria.o.Propionibacteriales.f.Propionibacteriaceae.g.Propionibacterium	0.804926	0.104468	0.613589	-2.54016
						p.Firmicutes.c.Clostridia.o.Clostridiales.f.Lachnospiraceae.g.Roseburia	0.963347	0.255242	0.28727	-0.170283		p.Bacteroidetes.c.Flavobacteriia.o.Flavobacteriales.f.Flavobacteriaceae.g.Riemerella	0.818561	0.00653126	0.00392805	0.589065
						p.Actinobacteria.c.Actinobacteria.o.Corynebacteriales.f.Gordoniaceae.g.Gordonia	0.964472	0.0165692	0.0279212	-0.738714		p.Bacteroidetes.c.Bacteroidia.o.Bacteroidales.f.Bacteroidales.na.g.Bacteroidales.na	0.822415	0.016071	0.0267425	-0.693014
						p.Firmicutes.c.Bacilli.o.Bacillales.f.Bacillaceae.g.Bacillus	0.970472	0.0681599	0.0269626	1.32493		p.Firmicutes.c.Tissierellia.o.Tissierellales.f.Peptoniphilaceae.g.Finegoldia	0.836107	0.0226058	0.0124394	0.801981
						p.Firmicutes.c.Clostridia.o.Clostridiales.f.Clostridiales.Family.XIII.Incertae.Sedis.g.Clostridiales.Family.XIII.Incertae.Sedis.na	0.977668	0.039807	0.0159717	1.29586		p.Candidatus.Saccharibacteria.c.Candidatus.Saccharibacteria.na.o.Candidatus.Saccharibacteria.na.f.Candidatus.Saccharibacteria.na.g.Candidatus.Saccharibacteria.na	0.839819	0.0161561	0.0177069	-0.123241
						p.Firmicutes.c.Clostridia.o.Clostridiales.f.Clostridiaceae.g.Clostridium	0.978526	0.775829	0.934476	-0.268291		p.Actinobacteria.c.Actinobacteria.o.Bifidobacteriales.f.Bifidobacteriaceae.g.Parascardovia	0.842078	0.010891	0.138148	-3.52295
						p.Actinobacteria.c.Actinobacteria.o.Actinomycetales.f.Actinomycetaceae.g.Actinomyces	0.984851	0.51097	1.78221	-1.80153		p.Actinobacteria.c.Actinobacteria.o.Micrococcales.f.Micrococcaceae.g.Micrococcaceae.uc	0.848351	0.0368023	0.0453516	-0.292507
						p.Bacteroidetes.c.Flavobacteriia.o.Flavobacteriales.f.Flavobacteriaceae.g.Capnocytophaga	0.9851	0.0245211	0.128894	-2.37487		p.Proteobacteria.c.Gammaproteobacteria.o.Enterobacterales.f.Enterobacteriaceae.g.Enterobacteriaceae.uc	0.854366	0.225869	0.277962	-0.29793
						p.Bacteroidetes.c.Bacteroidetes.uc.o.Bacteroidetes.uc.f.Bacteroidetes.uc.g.Bacteroidetes.uc	0.999273	0.227047	0.213503	0.0885745		p.Deinococcus.Thermus.c.Deinococci.o.Deinococcales.f.Deinococcaceae.g.Deinococcus	0.860736	0.0212062	0.0141904	0.540863
						p.Bacteroidetes.c.Chitinophagia.o.Chitinophagales.f.Chitinophagaceae.g.Sediminibacterium	1	0.0165398	0.020691	-0.316088		p.Bacteroidetes.c.Bacteroidia.o.Bacteroidales.f.Prevotellaceae.g.Prevotellaceae.uc	0.866824	0.136631	0.10347	0.396944
						p.Proteobacteria.c.Betaproteobacteria.o.Burkholderiales.f.Burkholderiaceae.g.Lautropia	1	0.0185319	0.0217539	-0.226655		p.Bacteroidetes.c.Flavobacteriia.o.Flavobacteriales.f.Flavobacteriaceae.g.Capnocytophaga	0.88181	0.034883	0.124937	-1.80462
												p.Firmicutes.c.Clostridia.o.Clostridiales.f.Peptostreptococcaceae.g.Clostridioides	0.884445	0.0200982	0.0394088	-0.929956
												p.Firmicutes.c.Clostridia.o.Clostridiales.f.Lachnospiraceae.g.Lachnospiraceae.uc	0.88959	0.262903	0.348529	-0.405093
												p.Candidatus.Melainabacteria.c.Candidatus.Melainabacteria.na.o.Candidatus.Melainabacteria.na.f.Candidatus.Melainabacteria.na.g.Candidatus.Melainabacteria.na	0.890684	0.0131776	0.00628954	0.93772
												p.Proteobacteria.c.Deltaproteobacteria.o.Desulfovibrionales.f.Desulfovibrionaceae.g.Desulfovibrio	0.892128	0.0487924	0.0227351	1.0615
												p.Proteobacteria.c.Gammaproteobacteria.o.Enterobacterales.f.Enterobacteriaceae.g.Shigella	0.905421	0.0277635	0.0272678	0.0248786
												p.Firmicutes.c.Bacilli.o.Bacillales.f.Listeriaceae.g.Brochothrix	0.911178	0.0028552	0.0142103	-1.91711
												p.Bacteroidetes.c.Bacteroidia.o.Bacteroidales.f.Odoribacteraceae.g.Odoribacteraceae.uc	0.929259	0.0624389	0.10307	-0.712041
												p.Proteobacteria.c.Gammaproteobacteria.o.Enterobacterales.f.Enterobacteriaceae.g.Salmonella	0.938069	0.00953039	0.0255784	-1.31661
												p.Chlamydiae.c.Chlamydiia.o.Chlamydiales.f.Chlamydiaceae.g.Chlamydia	0.951954	0.0350577	0.00420237	2.73886
												p.Bacteroidetes.c.Bacteroidia.o.Bacteroidia.uc.f.Bacteroidia.uc.g.Bacteroidia.uc	0.958051	0.0107735	0.0148166	-0.418677
												p.Actinobacteria.c.Actinobacteria.o.Corynebacteriales.f.Gordoniaceae.g.Gordonia	0.964015	0.0235772	0.0396926	-0.722041
												p.Bacteroidetes.c.Bacteroidia.o.Bacteroidales.f.Prevotellaceae.g.Prevotella	0.966566	3.77208	3.44558	0.130571
												p.Firmicutes.c.Bacilli.o.Bacillales.f.Bacillaceae.g.Bacillus	0.970565	0.0969082	0.0114695	2.94961
												p.Firmicutes.c.Clostridia.o.Clostridia.uc.f.Clostridia.uc.g.Clostridia.uc	0.975973	0.0319197	0.0231286	0.444498
												p.Proteobacteria.c.Alphaproteobacteria.o.Rhodobacterales.f.Rhodobacteraceae.g.Paracoccus	0.977403	0.285288	0.504535	-0.81983
												p.Firmicutes.c.Clostridia.o.Clostridiales.f.Clostridiales.Family.XIII.Incertae.Sedis.g.Clostridiales.Family.XIII.Incertae.Sedis.na	0.97761	0.0183693	0.0227086	-0.288484
												p.Firmicutes.c.Clostridia.o.Clostridiales.f.Ruminococcaceae.g.Ruminococcaceae.na	0.978746	0.0320049	0.117816	-1.84061
												p.Bacteroidetes.c.Bacteroidia.o.Bacteroidales.f.Porphyromonadaceae.g.Porphyromonas	0.995612	0.137909	0.147573	-0.0968763
												p.Firmicutes.c.Clostridia.o.Clostridiales.f.Clostridiales.na.g.Intestinimonas	1	0.0260023	0.0110863	1.14447
												p.Proteobacteria.c.Alphaproteobacteria.o.Rhizobiales.f.Phyllobacteriaceae.g.Phyllobacteriaceae.uc	1	0.0227095	0.00227977	2.76845
												p.Proteobacteria.c.Betaproteobacteria.o.Burkholderiales.f.Burkholderiaceae.g.Lautropia	1	0.0263718	0.0309373	-0.2208
SPECIES
All (n=96)						>200 reads, paired (n=54)						>400 reads, paired (n=38)
feature	pval	mean1	mean2	log2FC		feature	pval	mean1	mean2	log2FC		feature	pval	mean1	mean2	log2FC
p.Fusobacteria.c.Fusobacteriia.o.Fusobacteriales.f.Fusobacteriaceae.g.Fusobacterium.s.Fusobacterium.uc	4.99627e-06	0.27444	4.57374	-4.05827		p.Proteobacteria.c.Betaproteobacteria.o.Burkholderiales.f.Burkholderiaceae.g.Burkholderia.s.Burkholderia.vietnamiensis	5.53702e-05	0.550179	0.213562	1.36419		p.Proteobacteria.c.Betaproteobacteria.o.Burkholderiales.f.Burkholderiaceae.g.Burkholderia.s.Burkholderia.territorii	0.000351752	0.182809	0.0580416	1.64906
p.Fusobacteria.c.Fusobacteriia.o.Fusobacteriales.f.Fusobacteriaceae.g.Fusobacterium.s.Fusobacterium.nucleatum	0.000126583	0.0772994	1.30562	-4.0762		p.Proteobacteria.c.Proteobacteria.uc.o.Proteobacteria.uc.f.Proteobacteria.uc.g.Proteobacteria.uc.s.Proteobacteria.uc	0.000294805	1.65045	0.757557	1.12317		p.Proteobacteria.c.Betaproteobacteria.o.Burkholderiales.f.Burkholderiaceae.g.Paraburkholderia.s.Paraburkholderia.phenazinium	0.000889354	0.0593984	0.0342296	0.788766
p.Proteobacteria.c.Betaproteobacteria.o.Burkholderiales.f.Burkholderiaceae.g.Burkholderia.s.Burkholderia.territorii	0.000506113	0.105972	0.0421961	1.32624		p.Fusobacteria.c.Fusobacteriia.o.Fusobacteriales.f.Fusobacteriaceae.g.Fusobacterium.s.Fusobacterium.uc	0.000305105	0.297919	3.33017	-3.48148		p.Proteobacteria.c.Betaproteobacteria.o.Burkholderiales.f.Burkholderiaceae.g.Burkholderia.s.Burkholderia.vietnamiensis	0.00128367	0.411729	0.212407	0.953673
p.Proteobacteria.c.Alphaproteobacteria.o.Sphingomonadales.f.Sphingomonadaceae.g.Novosphingobium.s.Novosphingobium.uc	0.00103479	0.168362	0.106634	0.658345		p.Proteobacteria.c.Betaproteobacteria.o.Burkholderiales.f.Burkholderiaceae.g.Burkholderia.s.Burkholderia.territorii	0.000420494	0.149087	0.041082	1.85313		p.Proteobacteria.c.Alphaproteobacteria.o.Rhizobiales.f.Phyllobacteriaceae.g.Mesorhizobium.s.Mesorhizobium.sp.Pch.S	0.00147348	0.109567	0.0468153	1.22041
p.Proteobacteria.c.Betaproteobacteria.o.Burkholderiales.f.Burkholderiaceae.g.Burkholderia.s.Burkholderia.vietnamiensis	0.00105068	0.475738	0.186073	1.35378		p.Proteobacteria.c.Betaproteobacteria.o.Burkholderiales.f.Burkholderiaceae.g.Paraburkholderia.s.Paraburkholderia.phenazinium	0.00084765	0.0554089	0.024022	1.19716		p.Proteobacteria.c.Alphaproteobacteria.o.Sphingomonadales.f.Sphingomonadaceae.g.Novosphingobium.s.Novosphingobium.uc	0.00233593	0.177797	0.104595	0.763371
p.Proteobacteria.c.Proteobacteria.uc.o.Proteobacteria.uc.f.Proteobacteria.uc.g.Proteobacteria.uc.s.Proteobacteria.uc	0.00117824	1.46275	0.887112	0.721429		p.Proteobacteria.c.Betaproteobacteria.o.Burkholderiales.f.Burkholderiaceae.g.Burkholderia.s.Burkholderia.thailandensis	0.000975905	0.134024	0.0445788	1.58258		p.Proteobacteria.c.Betaproteobacteria.o.Burkholderiales.f.Burkholderiaceae.g.Paraburkholderia.s.Paraburkholderia.silvatlantica	0.00238337	0.110024	0.0194481	2.47825
p.Proteobacteria.c.Alphaproteobacteria.o.Rhizobiales.f.Phyllobacteriaceae.g.Mesorhizobium.s.Mesorhizobium.sp.Pch.S	0.00128256	0.073022	0.0882485	-0.272864		p.Proteobacteria.c.Betaproteobacteria.o.Betaproteobacteria.uc.f.Betaproteobacteria.uc.g.Betaproteobacteria.uc.s.Betaproteobacteria.uc	0.00151682	0.337447	0.181694	0.89222		p.Proteobacteria.c.Betaproteobacteria.o.Burkholderiales.f.Burkholderiaceae.g.Burkholderia.s.Burkholderia.thailandensis	0.00359093	0.0817616	0.0635353	0.362042
p.Proteobacteria.c.Betaproteobacteria.o.Burkholderiales.f.Burkholderiaceae.g.Burkholderia.s.Burkholderia.pyrrocinia	0.00168448	0.197529	0.0187979	3.3858		p.Proteobacteria.c.Alphaproteobacteria.o.Rhizobiales.f.Phyllobacteriaceae.g.Mesorhizobium.s.Mesorhizobium.sp.Pch.S	0.00162126	0.115921	0.106335	0.124242		p.Proteobacteria.c.Betaproteobacteria.o.Burkholderiales.f.Burkholderiaceae.g.Burkholderia.s.Burkholderia.cepacia	0.00367512	0.20309	0.116123	0.804536
p.Proteobacteria.c.Betaproteobacteria.o.Burkholderiales.f.Burkholderiaceae.g.Paraburkholderia.s.Paraburkholderia.phenazinium	0.00201647	0.0404795	0.0918326	-1.17962		p.Proteobacteria.c.Betaproteobacteria.o.Burkholderiales.f.Burkholderiaceae.g.Burkholderia.s.Burkholderia.uc	0.00213964	13.8213	8.18543	0.755747		p.Proteobacteria.c.Betaproteobacteria.o.Burkholderiales.f.Burkholderiaceae.g.Burkholderia.s.Burkholderia.sp.Nafp2.4.1b	0.00374278	0.0453341	0.00394471	3.40738
p.Firmicutes.c.Bacilli.o.Bacillales.f.Staphylococcaceae.g.Staphylococcus.s.Staphylococcus.uc	0.00273005	0.329335	0.0681014	2.27195		p.Proteobacteria.c.Alphaproteobacteria.o.Sphingomonadales.f.Sphingomonadaceae.g.Novosphingobium.s.Novosphingobium.uc	0.00232808	0.166131	0.116897	0.506151		p.Proteobacteria.c.Betaproteobacteria.o.Burkholderiales.f.Burkholderiaceae.g.Burkholderia.s.Burkholderia.sp.Bp8963	0.00417014	0.504285	0.240105	1.06944
p.Proteobacteria.c.Alphaproteobacteria.o.Rhizobiales.f.Bradyrhizobiaceae.g.Bradyrhizobiaceae.uc.s.Bradyrhizobiaceae.uc	0.00280895	0.168817	0.105639	0.675754		p.Proteobacteria.c.Betaproteobacteria.o.Burkholderiales.f.Burkholderiaceae.g.Burkholderia.s.Burkholderia.pyrrocinia	0.00260723	0.132179	0.0336725	1.96475		p.Proteobacteria.c.Betaproteobacteria.o.Betaproteobacteria.uc.f.Betaproteobacteria.uc.g.Betaproteobacteria.uc.s.Betaproteobacteria.uc	0.00417113	0.259509	0.133762	0.954235
p.Proteobacteria.c.Betaproteobacteria.o.Burkholderiales.f.Burkholderiaceae.g.Burkholderiaceae.uc.s.Burkholderiaceae.uc	0.00305856	3.99476	3.10931	0.361503		p.Proteobacteria.c.Betaproteobacteria.o.Burkholderiales.f.Burkholderiaceae.g.Burkholderia.s.Burkholderia.cepacia	0.00329943	0.224587	0.167463	0.422876		p.Proteobacteria.c.Betaproteobacteria.o.Burkholderiales.f.Burkholderiaceae.g.Burkholderia.s.Burkholderia.stabilis	0.00432573	0.11773	0.06085	0.948025
p.Fusobacteria.c.Fusobacteriia.o.Fusobacteriales.f.Leptotrichiaceae.g.Leptotrichia.s.Leptotrichia.uc	0.00323693	0.118427	0.497717	-2.0703		p.Proteobacteria.c.Betaproteobacteria.o.Burkholderiales.f.Burkholderiaceae.g.Paraburkholderia.s.Paraburkholderia.silvatlantica	0.00344823	0.139633	0.0449071	1.6311		p.Proteobacteria.c.Betaproteobacteria.o.Burkholderiales.f.Burkholderiaceae.g.Burkholderia.s.Burkholderia.mallei	0.00432802	0.0485332	0.0157743	1.59938
p.Proteobacteria.c.Betaproteobacteria.o.Burkholderiales.f.Burkholderiaceae.g.Burkholderia.s.Burkholderia.uc	0.00326776	12.1092	9.54963	0.342589		p.Proteobacteria.c.Betaproteobacteria.o.Burkholderiales.f.Burkholderiaceae.g.Burkholderia.s.Burkholderia.sp.Nafp2.4.1b	0.00347737	0.0377289	0.00276868	3.65118		p.Proteobacteria.c.Betaproteobacteria.o.Burkholderiales.f.Burkholderiaceae.g.Burkholderia.s.Burkholderia.pyrrocinia	0.00448778	0.103078	0.0479824	1.09737
p.Proteobacteria.c.Betaproteobacteria.o.Betaproteobacteria.uc.f.Betaproteobacteria.uc.g.Betaproteobacteria.uc.s.Betaproteobacteria.uc	0.00330091	0.236243	0.155622	0.601873		p.Proteobacteria.c.Betaproteobacteria.o.Burkholderiales.f.Burkholderiaceae.g.Burkholderia.s.Burkholderia.sp.Bp8963	0.00366685	0.539514	0.277377	0.959169		p.Fusobacteria.c.Fusobacteriia.o.Fusobacteriales.f.Fusobacteriaceae.g.Fusobacterium.s.Fusobacterium.uc	0.00499886	0.369574	2.65488	-2.8435
p.Proteobacteria.c.Betaproteobacteria.o.Burkholderiales.f.Burkholderiaceae.g.Burkholderia.s.Burkholderia.ubonensis	0.00430233	0.753564	0.618507	0.284895		p.Proteobacteria.c.Betaproteobacteria.o.Burkholderiales.f.Burkholderiaceae.g.Burkholderia.s.Burkholderia.ubonensis	0.00384207	0.798792	0.583417	0.453122		p.Proteobacteria.c.Alphaproteobacteria.o.Rhizobiales.f.Bradyrhizobiaceae.g.Bradyrhizobiaceae.uc.s.Bradyrhizobiaceae.uc	0.00514026	0.0805956	0.0275963	1.53389
p.Bacteroidetes.c.Bacteroidia.o.Bacteroidales.f.Tannerellaceae.g.Parabacteroides.s.Parabacteroides.uc	0.00450703	0.664287	0.326101	1.02624		p.Proteobacteria.c.Betaproteobacteria.o.Burkholderiales.f.Burkholderiaceae.g.Burkholderia.s.Burkholderia.mallei	0.0039795	0.0399079	0.0132161	1.57602		p.Proteobacteria.c.Proteobacteria.uc.o.Proteobacteria.uc.f.Proteobacteria.uc.g.Proteobacteria.uc.s.Proteobacteria.uc	0.00574943	1.36523	0.794638	0.780502
p.Proteobacteria.c.Betaproteobacteria.o.Burkholderiales.f.Burkholderiaceae.g.Burkholderia.s.Burkholderia.thailandensis	0.00456791	0.0853261	0.0237563	1.83986		p.Proteobacteria.c.Betaproteobacteria.o.Burkholderiales.f.Comamonadaceae.g.Acidovorax.s.Acidovorax.uc	0.00410917	0.176039	0.0873875	1.00829		p.Proteobacteria.c.Betaproteobacteria.o.Burkholderiales.f.Burkholderiaceae.g.Burkholderia.s.Burkholderia.ubonensis	0.00654549	0.719523	0.536158	0.424136
p.Proteobacteria.c.Gammaproteobacteria.o.Pseudomonadales.f.Pseudomonadaceae.g.Pseudomonas.s.Pseudomonas.uc	0.00469272	0.562685	0.358209	0.651368		p.Fusobacteria.c.Fusobacteriia.o.Fusobacteriales.f.Fusobacteriaceae.g.Fusobacterium.s.Fusobacterium.nucleatum	0.00451237	0.0845981	0.949947	-3.4852		p.Proteobacteria.c.Betaproteobacteria.o.Burkholderiales.f.Burkholderiaceae.g.Burkholderia.s.Burkholderia.stagnalis	0.00686999	0.168381	0.0765946	1.13271
p.Fusobacteria.c.Fusobacteriia.o.Fusobacteriales.f.Leptotrichiaceae.g.Leptotrichia.s.Leptotrichia.trevisanii	0.00491359	0.0750786	0.313831	-2.06191		p.Proteobacteria.c.Alphaproteobacteria.o.Alphaproteobacteria.uc.f.Alphaproteobacteria.uc.g.Alphaproteobacteria.uc.s.Alphaproteobacteria.uc	0.00457053	0.4323	0.147648	1.54823		p.Proteobacteria.c.Betaproteobacteria.o.Burkholderiales.f.Burkholderiaceae.g.Burkholderia.s.Burkholderia.pseudomallei	0.0100213	0.261881	0.197957	0.403084
p.Proteobacteria.c.Betaproteobacteria.o.Burkholderiales.f.Burkholderiaceae.g.Burkholderia.s.Burkholderia.sp.lig30	0.00583904	1.35993	0.646343	1.07303		p.Proteobacteria.c.Alphaproteobacteria.o.Rhizobiales.f.Bradyrhizobiaceae.g.Bradyrhizobiaceae.uc.s.Bradyrhizobiaceae.uc	0.00509562	0.0884789	0.0509257	0.793891		p.Proteobacteria.c.Betaproteobacteria.o.Burkholderiales.f.Burkholderiaceae.g.Burkholderia.s.Burkholderia.lata	0.0101248	0.0328912	0.0194604	0.746362
p.Proteobacteria.c.Betaproteobacteria.o.Burkholderiales.f.Comamonadaceae.g.Comamonadaceae.uc.s.Comamonadaceae.uc	0.00607834	0.0660316	0.0633294	0.0601797		p.Actinobacteria.c.Actinobacteria.o.Propionibacteriales.f.Nocardioidaceae.g.Nocardioides.s.Nocardioides.uc	0.00511722	0.0458347	0.0202278	1.17004		p.Actinobacteria.c.Actinobacteria.o.Propionibacteriales.f.Nocardioidaceae.g.Nocardioides.s.Nocardioides.uc	0.012057	0.0402029	0.0116889	1.75108
p.Firmicutes.c.Negativicutes.o.Selenomonadales.f.Selenomonadaceae.g.Selenomonas.s.Selenomonas.uc	0.00650244	0.0324114	0.213122	-2.71296		p.Proteobacteria.c.Betaproteobacteria.o.Burkholderiales.f.Burkholderiaceae.g.Burkholderia.s.Burkholderia.lata	0.00583258	0.0504405	0.0330503	0.606114		p.Proteobacteria.c.Betaproteobacteria.o.Burkholderiales.f.Comamonadaceae.g.Comamonadaceae.uc.s.Comamonadaceae.uc	0.0121311	0.0660716	0.0386993	0.76617
p.Proteobacteria.c.Betaproteobacteria.o.Burkholderiales.f.Burkholderiaceae.g.Burkholderia.s.Burkholderia.sp.Nafp2.4.1b	0.00669429	0.051744	0.00142895	5.07432		p.Proteobacteria.c.Betaproteobacteria.o.Burkholderiales.f.Comamonadaceae.g.Comamonadaceae.uc.s.Comamonadaceae.uc	0.00690581	0.0897798	0.0392297	1.1892		p.Proteobacteria.c.Alphaproteobacteria.o.Sphingomonadales.f.Sphingomonadaceae.g.Novosphingobium.s.Novosphingobium.sp.PASSN1	0.0122266	0.0539198	0.0266044	1.0093
p.Proteobacteria.c.Betaproteobacteria.o.Burkholderiales.f.Comamonadaceae.g.Acidovorax.s.Acidovorax.uc	0.00685438	0.249939	0.073243	1.76928		p.Proteobacteria.c.Gammaproteobacteria.o.Pseudomonadales.f.Pseudomonadaceae.g.Pseudomonas.s.Pseudomonas.uc	0.00728234	0.816695	0.397222	1.03938		p.Actinobacteria.c.Actinobacteria.o.Corynebacteriales.f.Corynebacteriaceae.g.Corynebacterium.s.Corynebacterium.kroppenstedtii	0.0140925	0.154499	0.120276	0.360282
p.Proteobacteria.c.Betaproteobacteria.o.Burkholderiales.f.Burkholderiaceae.g.Burkholderia.s.Burkholderia.mallei	0.00690438	0.0287403	0.00694757	2.03132		p.Proteobacteria.c.Alphaproteobacteria.o.Alphaproteobacteria.na.f.Alphaproteobacteria.na.g.Phreatobacter.s.Phreatobacter.oligotrophus	0.00771931	0.246118	0.094625	1.37667		p.Bacteroidetes.c.Bacteroidia.o.Bacteroidales.f.Bacteroidaceae.g.Bacteroides.s.Bacteroides.coprocola.CAG.162	0.0140964	0.132332	0.0292334	2.16465
p.Firmicutes.c.Erysipelotrichia.o.Erysipelotrichales.f.Erysipelotrichaceae.g.Solobacterium.s.Solobacterium.moorei	0.00715868	0.10831	0.0846793	0.354681		p.Proteobacteria.c.Betaproteobacteria.o.Burkholderiales.f.Burkholderiaceae.g.Paraburkholderia.s.Paraburkholderia.uc	0.00780788	0.290798	0.127525	1.18762		p.Proteobacteria.c.Betaproteobacteria.o.Burkholderiales.f.Comamonadaceae.g.Acidovorax.s.Acidovorax.uc	0.014594	0.12605	0.0932156	0.433896
p.Proteobacteria.c.Betaproteobacteria.o.Burkholderiales.f.Burkholderiaceae.g.Burkholderia.s.Burkholderia.stagnalis	0.00754459	0.245541	0.102615	1.25781		p.Proteobacteria.c.Alphaproteobacteria.o.Rhizobiales.f.Methylobacteriaceae.g.Methylobacteriaceae.uc.s.Methylobacteriaceae.uc	0.00781586	0.249682	0.114406	1.12419		p.Proteobacteria.c.Alphaproteobacteria.o.Sphingomonadales.f.Sphingomonadaceae.g.Novosphingobium.s.Novosphingobium.fuchskuhlense	0.0159681	0.0349601	0.0331076	0.0777206
p.Proteobacteria.c.Betaproteobacteria.o.Burkholderiales.f.Burkholderiales.uc.g.Burkholderiales.uc.s.Burkholderiales.uc	0.00950833	0.521617	0.330336	0.658878		p.Proteobacteria.c.Alphaproteobacteria.o.Sphingomonadales.f.Sphingomonadaceae.g.Novosphingobium.s.Novosphingobium.fuchskuhlense	0.00782378	0.0363139	0.0352673	0.041892		p.Proteobacteria.c.Alphaproteobacteria.o.Rhizobiales.f.Bradyrhizobiaceae.g.Bradyrhizobium.s.Bradyrhizobium.uc	0.0160983	0.0411583	0.0172371	1.23831
p.Proteobacteria.c.Betaproteobacteria.o.Burkholderiales.f.Burkholderiaceae.g.Paraburkholderia.s.Paraburkholderia.silvatlantica	0.0101581	0.101379	0.065861	0.621411		p.Proteobacteria.c.Betaproteobacteria.o.Burkholderiales.f.Burkholderiaceae.g.Burkholderia.s.Burkholderia.stagnalis	0.00877558	0.165081	0.0968082	0.768403		p.Bacteroidetes.c.Flavobacteriia.o.Flavobacteriales.f.Flavobacteriaceae.g.Chryseobacterium.s.Chryseobacterium.uc	0.0171157	0.0796937	0.021821	1.85154
p.Proteobacteria.c.Epsilonproteobacteria.o.Campylobacterales.f.Campylobacteraceae.g.Campylobacter.s.Campylobacter.uc	0.0105316	0.0227633	0.2644	-3.53158		p.Bacteroidetes.c.Bacteroidia.o.Bacteroidales.f.Tannerellaceae.g.Parabacteroides.s.Parabacteroides.uc	0.00943459	0.910451	0.360381	1.33644		p.Proteobacteria.c.Betaproteobacteria.o.Burkholderiales.f.Burkholderiaceae.g.Burkholderia.s.Burkholderia.uc	0.0172621	11.787	8.06961	0.54661
p.Proteobacteria.c.Betaproteobacteria.o.Burkholderiales.f.Burkholderiaceae.g.Burkholderia.s.Burkholderia.lata	0.0113564	0.0383924	0.0291436	0.396333		p.Proteobacteria.c.Betaproteobacteria.o.Burkholderiales.f.Burkholderiaceae.g.Burkholderia.s.Burkholderia.pseudomallei	0.00962903	0.331838	0.20858	0.669225		p.Proteobacteria.c.Betaproteobacteria.o.Burkholderiales.f.Burkholderiaceae.g.Paraburkholderia.s.Paraburkholderia.uc	0.017506	0.216513	0.153383	0.496327
p.Proteobacteria.c.Alphaproteobacteria.o.Sphingomonadales.f.Sphingomonadaceae.g.Novosphingobium.s.Novosphingobium.fuchskuhlense	0.0122068	0.0292046	0.030848	-0.0786918		p.Proteobacteria.c.Betaproteobacteria.o.Burkholderiales.f.Burkholderiaceae.g.Burkholderiaceae.uc.s.Burkholderiaceae.uc	0.00968444	4.47301	2.72989	0.712351		p.Proteobacteria.c.Alphaproteobacteria.o.Rhizobiales.f.Methylobacteriaceae.g.Methylobacteriaceae.uc.s.Methylobacteriaceae.uc	0.0184076	0.15574	0.0816951	0.927786
p.Fusobacteria.c.Fusobacteriia.o.Fusobacteriales.f.Fusobacteriales.uc.g.Fusobacteriales.uc.s.Fusobacteriales.uc	0.0127832	0.00112135	0.0111776	-3.1963		p.Firmicutes.c.Clostridia.o.Clostridiales.f.Clostridiaceae.g.Hungatella.s.Hungatella.uc	0.0113561	0.00891804	0.0991257	-3.43755		p.Proteobacteria.c.Betaproteobacteria.o.Burkholderiales.f.Burkholderiaceae.g.Burkholderia.s.Burkholderia.sp.4M9327F10	0.0184146	0.0969775	0.0402585	1.26081
p.Proteobacteria.c.Alphaproteobacteria.o.Alphaproteobacteria.uc.f.Alphaproteobacteria.uc.g.Alphaproteobacteria.uc.s.Alphaproteobacteria.uc	0.0150989	0.250983	0.128837	0.961442		p.Proteobacteria.c.Alphaproteobacteria.o.Sphingomonadales.f.Sphingomonadaceae.g.Novosphingobium.s.Novosphingobium.sp.PASSN1	0.0115427	0.0585879	0.0522136	0.165414		p.Proteobacteria.c.Betaproteobacteria.o.Burkholderiales.f.Burkholderiaceae.g.Burkholderia.s.Burkholderia.sp.MSHR3999	0.0188849	0.053022	0.0167277	1.64328
p.Firmicutes.c.Clostridia.o.Clostridiales.f.Ruminococcaceae.g.Faecalibacterium.s.Faecalibacterium.prausnitzii	0.0151402	0.384825	0.234017	0.717324		p.Proteobacteria.c.Alphaproteobacteria.o.Sphingomonadales.f.Sphingomonadaceae.g.Sphingomonadaceae.uc.s.Sphingomonadaceae.uc	0.0122537	0.115789	0.0452897	1.34933		p.Proteobacteria.c.Alphaproteobacteria.o.Sphingomonadales.f.Sphingomonadaceae.g.Sphingomonadaceae.uc.s.Sphingomonadaceae.uc	0.0198731	0.12164	0.0568724	1.09194
p.Fusobacteria.c.Fusobacteriia.o.Fusobacteriales.f.Fusobacteriaceae.g.Fusobacterium.s.Fusobacterium.periodonticum	0.0152567	0.00599019	0.103876	-4.09137		p.Firmicutes.c.Negativicutes.o.Selenomonadales.f.Selenomonadaceae.g.Selenomonas.s.Selenomonas.sp.CM52	0.0134049	0.0191562	0.0417792	-1.11469		p.Proteobacteria.c.Betaproteobacteria.o.Burkholderiales.f.Burkholderiaceae.g.Burkholderia.s.Burkholderia.sp.lig30	0.020734	1.00588	0.61797	0.70252
p.Proteobacteria.c.Alphaproteobacteria.o.Sphingomonadales.f.Sphingomonadaceae.g.Sphingomonadaceae.uc.s.Sphingomonadaceae.uc	0.0157437	0.104507	0.076944	0.441174		p.Proteobacteria.c.Betaproteobacteria.o.Burkholderiales.f.Burkholderiaceae.g.Burkholderia.s.Burkholderia.cenocepacia	0.0139946	0.667373	0.406642	0.714381		p.Proteobacteria.c.Betaproteobacteria.o.Burkholderiales.f.Burkholderiaceae.g.Paraburkholderia.s.Paraburkholderia.sp.PDC91	0.0211932	0.0333874	0.00171966	4.01899
p.Proteobacteria.c.Betaproteobacteria.o.Burkholderiales.f.Burkholderiaceae.g.Burkholderia.s.Burkholderia.cepacia	0.0158984	0.184901	0.127706	0.533546		p.Fusobacteria.c.Fusobacteriia.o.Fusobacteriales.f.Fusobacteriaceae.g.Fusobacterium.s.Fusobacterium.periodonticum	0.0149297	0.00919433	0.178461	-4.24137		p.Proteobacteria.c.Betaproteobacteria.o.Burkholderiales.f.Burkholderiaceae.g.Ralstonia.s.Ralstonia.uc	0.0216401	0.0588331	0.059319	-0.0117942
p.Actinobacteria.c.Actinobacteria.o.Corynebacteriales.f.Corynebacteriaceae.g.Corynebacterium.s.Corynebacterium.kroppenstedtii	0.0169613	0.140863	0.116412	0.274813		p.Proteobacteria.c.Betaproteobacteria.o.Burkholderiales.f.Burkholderiales.uc.g.Burkholderiales.uc.s.Burkholderiales.uc	0.0156402	0.585735	0.292797	0.999721		p.Proteobacteria.c.Betaproteobacteria.o.Burkholderiales.f.Burkholderiaceae.g.Burkholderia.s.Burkholderia.oklahomensis	0.0217844	0.0232103	0.0416943	-0.835227
p.Actinobacteria.c.Actinobacteria.o.Micrococcales.f.Microbacteriaceae.g.Microbacterium.s.Microbacterium.uc	0.0178535	0.0965629	0.0589779	0.710247		p.Fusobacteria.c.Fusobacteriia.o.Fusobacteriales.f.Leptotrichiaceae.g.Leptotrichia.s.Leptotrichia.uc	0.0157021	0.216865	0.672796	-1.63222		p.Bacteroidetes.c.Bacteroidia.o.Bacteroidales.f.Bacteroidaceae.g.Bacteroides.s.Bacteroides.stercoris	0.0218481	0.0800914	0.059683	0.42211
p.Proteobacteria.c.Alphaproteobacteria.o.Sphingomonadales.f.Sphingomonadaceae.g.Novosphingobium.s.Novosphingobium.sp.PASSN1	0.0185198	0.0329738	0.0555881	-0.751502		p.Proteobacteria.c.Betaproteobacteria.o.Burkholderiales.f.Burkholderiaceae.g.Burkholderia.s.Burkholderia.sp.lig30	0.0158821	1.15608	0.710438	0.702257		p.Bacteroidetes.c.Flavobacteriia.o.Flavobacteriales.f.Flavobacteriaceae.g.Flavobacterium.s.Flavobacterium.uc	0.0219802	0.0269222	0.00520104	2.2941
p.Bacteroidetes.c.Bacteroidia.o.Bacteroidales.f.Bacteroidaceae.g.Bacteroides.s.Bacteroides.stercoris	0.0199188	0.101777	0.0863257	0.237274		p.Bacteroidetes.c.Flavobacteriia.o.Flavobacteriales.f.Flavobacteriaceae.g.Chryseobacterium.s.Chryseobacterium.uc	0.016211	0.077887	0.0206975	1.89899		p.Proteobacteria.c.Alphaproteobacteria.o.Alphaproteobacteria.na.f.Alphaproteobacteria.na.g.Phreatobacter.s.Phreatobacter.oligotrophus	0.0224948	0.117628	0.0974321	0.270844
p.Bacteroidetes.c.Flavobacteriia.o.Flavobacteriales.f.Flavobacteriaceae.g.Chryseobacterium.s.Chryseobacterium.uc	0.0208561	0.0433226	0.0842107	-0.957106		p.Proteobacteria.c.Alphaproteobacteria.o.Rhizobiales.f.Methylobacteriaceae.g.Methylobacterium.s.Methylobacterium.uc	0.0164758	0.193785	0.125978	0.620268		p.Proteobacteria.c.Alphaproteobacteria.o.Rhizobiales.f.Phyllobacteriaceae.g.Mesorhizobium.s.Mesorhizobium.uc	0.023871	0.115716	0.10695	0.113289
p.Proteobacteria.c.Betaproteobacteria.o.Burkholderiales.f.Burkholderiaceae.g.Burkholderia.s.Burkholderia.gladioli	0.0209387	0.0712722	0.0248695	1.51481		p.Proteobacteria.c.Betaproteobacteria.o.Burkholderiales.f.Burkholderiaceae.g.Burkholderia.s.Burkholderia.sp.4M9327F10	0.0169275	0.0971948	0.0497657	0.962141		p.Proteobacteria.c.Betaproteobacteria.o.Burkholderiales.f.Burkholderiaceae.g.Paraburkholderia.s.Paraburkholderia.sp.	0.0247244	0.0422487	0.0265806	0.661327
p.Verrucomicrobia.c.Verrucomicrobiae.o.Verrucomicrobiales.f.Akkermansiaceae.g.Akkermansia.s.Akkermansia.uc	0.0211442	0.578133	0.115305	2.32485		p.Proteobacteria.c.Betaproteobacteria.o.Burkholderiales.f.Burkholderiaceae.g.Burkholderia.s.Burkholderia.sp.SRS.46	0.017436	0.235153	0.0830798	1.49818		p.Firmicutes.c.Negativicutes.o.Selenomonadales.f.Selenomonadaceae.g.Selenomonas.s.Selenomonas.sp.CM52	0.0251789	0.00168018	0.0523219	-4.68911
p.Proteobacteria.c.Betaproteobacteria.o.Burkholderiales.f.Burkholderiaceae.g.Burkholderia.s.Burkholderia.sp.4M9327F10	0.0213015	0.13464	0.100471	0.421923		p.Proteobacteria.c.Betaproteobacteria.o.Burkholderiales.f.Burkholderiaceae.g.Burkholderia.s.Burkholderia.sp.MSHR3999	0.0178976	0.0372105	0.0121076	1.59961		p.Firmicutes.c.Clostridia.o.Clostridiales.f.Ruminococcaceae.g.Faecalibacterium.s.Faecalibacterium.prausnitzii	0.0256061	0.25874	0.116018	1.15468
p.Proteobacteria.c.Alphaproteobacteria.o.Rhizobiales.f.Methylobacteriaceae.g.Methylobacterium.s.Methylobacterium.uc	0.0213584	0.169817	0.155961	0.122714		p.Proteobacteria.c.Betaproteobacteria.o.Burkholderiales.f.Burkholderiaceae.g.Trinickia.s.Paraburkholderia.symbiotica	0.0185552	0.0396755	0.0407791	-0.0393344		p.Bacteroidetes.c.Bacteroidia.o.Bacteroidales.f.Tannerellaceae.g.Parabacteroides.s.Parabacteroides.uc	0.0264437	0.799697	0.467292	0.774665
p.Proteobacteria.c.Betaproteobacteria.o.Burkholderiales.f.Burkholderiaceae.g.Burkholderia.s.Burkholderia.pseudomallei	0.0219833	0.400909	0.333458	0.265691		p.Fusobacteria.c.Fusobacteriia.o.Fusobacteriales.f.Fusobacteriales.uc.g.Fusobacteriales.uc.s.Fusobacteriales.uc	0.0192703	0.00208838	0.0135774	-2.56159		p.Proteobacteria.c.Betaproteobacteria.o.Burkholderiales.f.Burkholderiaceae.g.Burkholderia.s.Burkholderia.diffusa	0.0267521	0.0662505	0.0208595	1.65026
p.Proteobacteria.c.Betaproteobacteria.o.Burkholderiales.f.Burkholderiaceae.g.Burkholderia.s.Burkholderia.sp.Bp8963	0.0228079	0.430592	0.298192	0.529916		p.Proteobacteria.c.Betaproteobacteria.o.Burkholderiales.f.Burkholderiaceae.g.Burkholderia.s.Burkholderia.stabilis	0.0197836	0.118019	0.0787847	0.581491		p.Proteobacteria.c.Gammaproteobacteria.o.Pseudomonadales.f.Pseudomonadaceae.g.Pseudomonas.s.Pseudomonas.uc	0.0290949	0.807508	0.511447	0.658517
p.Proteobacteria.c.Alphaproteobacteria.o.Sphingomonadales.f.Sphingomonadaceae.g.Sphingomonas.s.Sphingomonas.uc	0.0243281	0.190711	0.113024	0.754181		p.Proteobacteria.c.Alphaproteobacteria.o.Rhizobiales.f.Phyllobacteriaceae.g.Mesorhizobium.s.Mesorhizobium.uc	0.0198329	0.161129	0.118542	0.441999		p.Bacteroidetes.c.Bacteroidia.o.Bacteroidales.f.Tannerellaceae.g.Parabacteroides.s.Parabacteroides.johnsonii	0.0307072	0.0504008	0.0210775	1.2435
p.Proteobacteria.c.Alphaproteobacteria.o.Rhizobiales.f.Phyllobacteriaceae.g.Mesorhizobium.s.Mesorhizobium.uc	0.0246825	0.178584	0.111441	0.679785		p.Proteobacteria.c.Betaproteobacteria.o.Burkholderiales.f.Burkholderiaceae.g.Ralstonia.s.Ralstonia.uc	0.0202996	0.0564458	0.0515661	0.12983		p.Bacteroidetes.c.Bacteroidia.o.Bacteroidales.f.Tannerellaceae.g.Parabacteroides.s.Parabacteroides.merdae	0.0321213	0.0881956	0.0275624	1.66508
p.Proteobacteria.c.Alphaproteobacteria.o.Alphaproteobacteria.na.f.Alphaproteobacteria.na.g.Phreatobacter.s.Phreatobacter.oligotrophus	0.0247263	0.160119	0.105029	0.607834		p.Bacteroidetes.c.Bacteroidia.o.Bacteroidales.f.Bacteroidaceae.g.Bacteroides.s.Bacteroides.stercoris	0.0210612	0.0714348	0.0574982	0.31187		p.Proteobacteria.c.Betaproteobacteria.o.Burkholderiales.f.Burkholderiaceae.g.Paraburkholderia.s.Paraburkholderia.ferrariae	0.0337372	0.0370848	0.0214688	0.778473
p.Firmicutes.c.Bacilli.o.Lactobacillales.f.Streptococcaceae.g.Streptococcus.s.Streptococcus.uc	0.0251654	0.582134	0.25133	1.21141		p.Proteobacteria.c.Betaproteobacteria.o.Burkholderiales.f.Burkholderiaceae.g.Paraburkholderia.s.Paraburkholderia.sp.PDC91	0.0210767	0.0234562	0.0153528	0.603316		p.Proteobacteria.c.Betaproteobacteria.o.Burkholderiales.f.Burkholderiaceae.g.Burkholderiaceae.uc.s.Burkholderiaceae.uc	0.0339898	3.89512	2.5848	0.591546
p.Proteobacteria.c.Betaproteobacteria.o.Neisseriales.f.Chromobacteriaceae.g.Aquitalea.s.Aquitalea.uc	0.0260974	0.0895419	0.0293242	1.60684		p.Bacteroidetes.c.Flavobacteriia.o.Flavobacteriales.f.Flavobacteriaceae.g.Flavobacterium.s.Flavobacterium.uc	0.0212426	0.0188979	0.0251651	-0.408417		p.Proteobacteria.c.Betaproteobacteria.o.Burkholderiales.f.Burkholderiaceae.g.Polynucleobacter.s.Polynucleobacter.uc	0.034624	0.0708586	0.034885	1.01479
p.Proteobacteria.c.Betaproteobacteria.o.Burkholderiales.f.Burkholderiaceae.g.Ralstonia.s.Ralstonia.uc	0.0265719	0.0294934	0.0267569	0.139932		p.Proteobacteria.c.Betaproteobacteria.o.Burkholderiales.f.Burkholderiaceae.g.Burkholderia.s.Burkholderia.oklahomensis	0.0220701	0.0315357	0.0486725	-0.622047		p.Firmicutes.c.Clostridia.o.Clostridiales.f.Clostridiaceae.g.Hungatella.s.Hungatella.hathewayi	0.0353396	0.0205367	0.106803	-2.35834
p.Firmicutes.c.Negativicutes.o.Selenomonadales.f.Selenomonadaceae.g.Selenomonadaceae.uc.s.Selenomonadaceae.uc	0.0271791	0.00335975	0.0533194	-3.94468		p.Proteobacteria.c.Betaproteobacteria.o.Burkholderiales.f.Burkholderiaceae.g.Paraburkholderia.s.Paraburkholderia.sp.	0.0220995	0.0574707	0.0186533	1.61022		p.Fusobacteria.c.Fusobacteriia.o.Fusobacteriales.f.Fusobacteriales.uc.g.Fusobacteriales.uc.s.Fusobacteriales.uc	0.0366069	0.00297458	0.0116015	-1.84217
p.Proteobacteria.c.Betaproteobacteria.o.Burkholderiales.f.Burkholderiaceae.g.Paraburkholderia.s.Paraburkholderia.uc	0.0273767	0.334005	0.145214	1.20107		p.Proteobacteria.c.Betaproteobacteria.o.Burkholderiales.f.Burkholderiaceae.g.Burkholderia.s.Burkholderia.gladioli	0.0229218	0.0600999	0.0247108	1.27353		p.Proteobacteria.c.Betaproteobacteria.o.Burkholderiales.f.Burkholderiaceae.g.Trinickia.s.Trinickia.sp.7GSK02	0.0374915	0.0571926	0.0161084	1.80505
p.Proteobacteria.c.Betaproteobacteria.o.Burkholderiales.f.Burkholderiaceae.g.Burkholderia.s.Burkholderia.cenocepacia	0.0304399	0.82029	0.487618	0.750251		p.Actinobacteria.c.Actinobacteria.o.Corynebacteriales.f.Corynebacteriaceae.g.Corynebacterium.s.Corynebacterium.kroppenstedtii	0.0230615	0.193807	0.142663	0.441324		p.Proteobacteria.c.Betaproteobacteria.o.Neisseriales.f.Chromobacteriaceae.g.Aquitalea.s.Aquitalea.uc	0.0376797	0.0303073	0.0303188	-0.000541411
p.Proteobacteria.c.Alphaproteobacteria.o.Rhizobiales.f.Methylobacteriaceae.g.Methylorubrum.s.Methylorubrum.extorquens	0.0315533	0.0284688	0.00691413	2.02453		p.Proteobacteria.c.Alphaproteobacteria.o.Rhizobiales.f.Methylobacteriaceae.g.Methylorubrum.s.Methylorubrum.extorquens	0.0247813	0.0511177	0.0126616	1.99181		p.Proteobacteria.c.Alphaproteobacteria.o.Sphingomonadales.f.Sphingomonadales.uc.g.Sphingomonadales.uc.s.Sphingomonadales.uc	0.0396065	0.0612186	0.062688	-0.0340222
p.Proteobacteria.c.Betaproteobacteria.o.Burkholderiales.f.Burkholderiaceae.g.Burkholderia.s.Burkholderia.diffusa	0.0317357	0.0497931	0.00788495	2.64195		p.Proteobacteria.c.Betaproteobacteria.o.Burkholderiales.f.Burkholderiaceae.g.Burkholderia.s.Burkholderia.diffusa	0.0249421	0.0729837	0.0146325	2.29854		p.Proteobacteria.c.Alphaproteobacteria.o.Rhizobiales.f.Methylobacteriaceae.g.Methylobacterium.s.Methylobacterium.uc	0.0398954	0.163681	0.134017	0.287762
p.Proteobacteria.c.Gammaproteobacteria.o.Pseudomonadales.f.Moraxellaceae.g.Acinetobacter.s.Acinetobacter.uc	0.032262	0.222467	0.0442408	2.32727		p.Firmicutes.c.Bacilli.o.Bacillales.f.Staphylococcaceae.g.Staphylococcus.s.Staphylococcus.uc	0.0252452	0.307034	0.106422	1.52635		p.Proteobacteria.c.Betaproteobacteria.o.Burkholderiales.f.Burkholderiaceae.g.Trinickia.s.Paraburkholderia.symbiotica	0.0407052	0.0314	0.0379469	-0.270377
p.Bacteroidetes.c.Bacteroidia.o.Bacteroidales.f.Bacteroidaceae.g.Bacteroides.s.Bacteroides.fragilis	0.0325694	0.685332	2.36557	-1.78715		p.Proteobacteria.c.Epsilonproteobacteria.o.Campylobacterales.f.Campylobacteraceae.g.Campylobacter.s.Campylobacter.uc	0.0255852	0.0422059	0.361027	-3.08893		p.Firmicutes.c.Bacilli.o.Lactobacillales.f.Streptococcaceae.g.Streptococcus.s.Streptococcus.uc	0.0411704	0.659651	0.33901	0.959625
p.Proteobacteria.c.Betaproteobacteria.o.Burkholderiales.f.Burkholderiaceae.g.Paraburkholderia.s.Paraburkholderia.sp.PDC91	0.0346015	0.045281	0.00806195	2.47364		p.Fusobacteria.c.Fusobacteriia.o.Fusobacteriales.f.Leptotrichiaceae.g.Leptotrichia.s.Leptotrichia.trevisanii	0.0258775	0.138554	0.457937	-1.72285		p.Proteobacteria.c.Betaproteobacteria.o.Burkholderiales.f.Burkholderiales.uc.g.Burkholderiales.uc.s.Burkholderiales.uc	0.0421119	0.460059	0.320714	0.520039
p.Firmicutes.c.Clostridia.o.Clostridiales.f.Clostridiaceae.g.Clostridiaceae.uc.s.Clostridiaceae.uc	0.0367611	0.082859	0.107012	-0.368609		p.Proteobacteria.c.Betaproteobacteria.o.Burkholderiales.f.Burkholderiaceae.g.Burkholderia.s..Pseudomonas.mesoacidophila	0.0277703	0.147933	0.0918688	0.685787		p.Bacteroidetes.c.Bacteroidia.o.Bacteroidales.f.Bacteroidaceae.g.Bacteroides.s.Bacteroides.caccae	0.0431653	0.268106	0.0679573	1.97439
p.Proteobacteria.c.Betaproteobacteria.o.Burkholderiales.f.Burkholderiaceae.g.Paraburkholderia.s.Paraburkholderia.sp.	0.0374957	0.0452838	0.00997229	2.17066		p.Actinobacteria.c.Actinobacteria.o.Micrococcales.f.Microbacteriaceae.g.Microbacterium.s.Microbacterium.uc	0.0291175	0.168259	0.0651748	1.36485		p.Proteobacteria.c.Betaproteobacteria.o.Burkholderiales.f.Burkholderiaceae.g.Burkholderia.s.Burkholderia.gladioli	0.0433534	0.0396657	0.0352126	0.170151
p.Proteobacteria.c.Betaproteobacteria.o.Burkholderiales.f.Burkholderiaceae.g.Caballeronia.s.Caballeronia.uc	0.0392432	0.0679605	0.0162589	2.05606		p.Firmicutes.c.Negativicutes.o.Selenomonadales.f.Selenomonadaceae.g.Selenomonas.s.Selenomonas.uc	0.0303948	0.0255381	0.255074	-3.30732		p.Proteobacteria.c.Alphaproteobacteria.o.Alphaproteobacteria.na.f.Alphaproteobacteria.na.g.Alphaproteobacteria.na.s.Alphaproteobacteria.bacterium	0.0437083	0.0411513	0.0149841	1.43569
p.Proteobacteria.c.Betaproteobacteria.o.Burkholderiales.f.Burkholderiaceae.g.Polynucleobacter.s.Polynucleobacter.uc	0.0402735	0.0710165	0.0222301	1.67075		p.Bacteroidetes.c.Bacteroidia.o.Bacteroidales.f.Tannerellaceae.g.Parabacteroides.s.Parabacteroides.merdae	0.0312373	0.0619726	0.0403283	0.616671		p.Proteobacteria.c.Betaproteobacteria.o.Burkholderiales.f.Burkholderiaceae.g.Burkholderia.s..Pseudomonas.mesoacidophila	0.0439266	0.109877	0.102751	0.0964018
p.Proteobacteria.c.Betaproteobacteria.o.Burkholderiales.f.Burkholderiaceae.g.Burkholderia.s.Burkholderia.sp.SRS.46	0.0404809	0.141746	0.0881171	0.685135		p.Actinobacteria.c.Actinobacteria.o.Corynebacteriales.f.Corynebacteriales.na.g.Lawsonella.s.Lawsonella.clevelandensis	0.0318866	0.13655	0.0542373	1.328		p.Proteobacteria.c.Betaproteobacteria.o.Burkholderiales.f.Burkholderiaceae.g.Burkholderia.s.Burkholderia.sp.SRS.46	0.0439749	0.154301	0.103103	0.579982
p.Firmicutes.c.Clostridia.o.Clostridiales.f.Ruminococcaceae.g.Ruminococcus.s.Ruminococcus.uc	0.042241	0.173299	0.0483911	1.83809		p.Firmicutes.c.Negativicutes.o.Selenomonadales.f.Selenomonadaceae.g.Selenomonadaceae.uc.s.Selenomonadaceae.uc	0.0319782	0.00625463	0.0806369	-3.63543		p.Fusobacteria.c.Fusobacteriia.o.Fusobacteriales.f.Fusobacteriaceae.g.Fusobacterium.s.Fusobacterium.nucleatum	0.0442837	0.103689	0.736124	-2.82336
p.Proteobacteria.c.Alphaproteobacteria.o.Rhizobiales.f.Bradyrhizobiaceae.g.Bradyrhizobium.s.Bradyrhizobium.uc	0.0433185	0.102738	0.0426399	1.26651		p.Proteobacteria.c.Betaproteobacteria.o.Burkholderiales.f.Burkholderiaceae.g.Polynucleobacter.s.Polynucleobacter.uc	0.0332114	0.0839697	0.0422586	0.986327		p.Proteobacteria.c.Alphaproteobacteria.o.Rhizobiales.f.Methylobacteriaceae.g.Methylorubrum.s.Methylorubrum.extorquens	0.0443742	0.0349656	0.0180495	0.940186
p.Proteobacteria.c.Alphaproteobacteria.o.Sphingomonadales.f.Sphingomonadales.uc.g.Sphingomonadales.uc.s.Sphingomonadales.uc	0.0439158	0.0806066	0.0438015	0.878263		p.Proteobacteria.c.Betaproteobacteria.o.Burkholderiales.f.Burkholderiaceae.g.Trinickia.s.Trinickia.sp.7GSK02	0.033229	0.0401747	0.0134559	1.56012		p.Proteobacteria.c.Gammaproteobacteria.o.Pseudomonadales.f.Moraxellaceae.g.Acinetobacter.s.Acinetobacter.uc	0.0444699	0.344487	0.0634723	2.43356
p.Bacteroidetes.c.Sphingobacteriia.o.Sphingobacteriales.f.Sphingobacteriales.na.g.Sphingobacteriales.na.s.Sphingobacteriales.bacterium	0.0442331	0.188455	0.136954	0.460209		p.Bacteroidetes.c.Bacteroidia.o.Bacteroidales.f.Bacteroidaceae.g.Bacteroides.s.Bacteroides.coprocola.CAG.162	0.0356111	0.0930329	0.0420734	1.14007		p.Proteobacteria.c.Betaproteobacteria.o.Burkholderiales.f.Burkholderiaceae.g.Caballeronia.s.Caballeronia.uc	0.044539	0.0372569	0.00969681	1.90299
p.Bacteroidetes.c.Flavobacteriia.o.Flavobacteriia.na.f.Flavobacteriia.na.g.Flavobacteriia.na.s.Flavobacteria.bacterium.GWA2.35.26	0.0454464	0.0658693	0.0961238	-0.544529		p.Proteobacteria.c.Betaproteobacteria.o.Neisseriales.f.Chromobacteriaceae.g.Aquitalea.s.Aquitalea.uc	0.0363073	0.0501398	0.0333047	0.58655		p.Proteobacteria.c.Betaproteobacteria.o.Burkholderiales.f.Burkholderiaceae.g.Paraburkholderia.s.Paraburkholderia.tropica	0.0449473	0.0150976	0.0196656	-0.373489
p.Firmicutes.c.Clostridia.o.Clostridiales.f.Ruminococcaceae.g.Faecalibacterium.s.Faecalibacterium.uc	0.0468435	0.410761	0.349591	0.232564		p.Firmicutes.c.Clostridia.o.Clostridiales.f.Clostridiaceae.g.Clostridiaceae.uc.s.Clostridiaceae.uc	0.0371757	0.0452178	0.101007	-1.15502		p.Firmicutes.c.Clostridia.o.Clostridiales.f.Clostridiaceae.g.Hungatella.s.Hungatella.uc	0.0473514	0.0126975	0.0589301	-2.18273
p.Proteobacteria.c.Alphaproteobacteria.o.Rhizobiales.f.Rhizobiales.uc.g.Rhizobiales.uc.s.Rhizobiales.uc	0.0481622	0.136577	0.053399	1.35302		p.Proteobacteria.c.Alphaproteobacteria.o.Sphingomonadales.f.Sphingomonadales.uc.g.Sphingomonadales.uc.s.Sphingomonadales.uc	0.0383309	0.0429072	0.0440124	-0.0364742		p.Bacteroidetes.c.Bacteroidia.o.Bacteroidales.f.Bacteroidaceae.g.Bacteroides.s.Bacteroides.coprocola	0.0485306	0.214834	0.0955387	1.16604
p.Proteobacteria.c.Betaproteobacteria.o.Burkholderiales.f.Burkholderiaceae.g.Trinickia.s.Trinickia.sp.7GSK02	0.0484006	0.0491896	0.00706644	2.78021		p.Proteobacteria.c.Alphaproteobacteria.o.Rhizobiales.f.Bradyrhizobiaceae.g.Bradyrhizobium.s.Bradyrhizobium.uc	0.0386851	0.193064	0.0481704	1.99716		p.Fusobacteria.c.Fusobacteriia.o.Fusobacteriales.f.Leptotrichiaceae.g.Leptotrichia.s.Leptotrichia.uc	0.0495976	0.2794	0.768891	-1.45926
p.Fusobacteria.c.Fusobacteriia.o.Fusobacteriales.f.Leptotrichiaceae.g.Leptotrichia.s.Leptotrichia.sp.oral.taxon.212	0.0490053	0.00266339	0.036504	-3.72261		p.Proteobacteria.c.Gammaproteobacteria.o.Pseudomonadales.f.Moraxellaceae.g.Acinetobacter.s.Acinetobacter.uc	0.0387731	0.34875	0.085448	2.02583		p.Fusobacteria.c.Fusobacteriia.o.Fusobacteriales.f.Leptotrichiaceae.g.Leptotrichia.s.Leptotrichia.trevisanii	0.0496799	0.171579	0.514666	-1.58274
p.Bacteroidetes.c.Cytophagia.o.Cytophagales.f.Cytophagaceae.g.Cytophagaceae.uc.s.Cytophagaceae.uc	0.0515257	0.0715481	0.0165304	2.10643		p.Proteobacteria.c.Betaproteobacteria.o.Burkholderiales.f.Burkholderiaceae.g.Caballeronia.s.Caballeronia.uc	0.0420083	0.0546136	0.00680902	2.95749		p.Actinobacteria.c.Actinobacteria.o.Micrococcales.f.Microbacteriaceae.g.Microbacterium.s.Microbacterium.uc	0.0500797	0.176205	0.0591223	1.56964
p.Bacteroidetes.c.Bacteroidia.o.Bacteroidales.f.Rikenellaceae.g.Alistipes.s.Alistipes.uc	0.0524283	1.2957	1.11069	0.222253		p.Proteobacteria.c.Alphaproteobacteria.o.Alphaproteobacteria.na.f.Alphaproteobacteria.na.g.Alphaproteobacteria.na.s.Alphaproteobacteria.bacterium	0.0420957	0.028817	0.0105151	1.43263		p.Actinobacteria.c.Actinobacteria.o.Corynebacteriales.f.Corynebacteriales.na.g.Lawsonella.s.Lawsonella.clevelandensis	0.0502336	0.0824297	0.046626	0.817191
p.Proteobacteria.c.Betaproteobacteria.o.Burkholderiales.f.Burkholderiaceae.g.Burkholderia.s.Burkholderia.oklahomensis	0.0556164	0.0382018	0.062282	-0.703571		p.Proteobacteria.c.Betaproteobacteria.o.Burkholderiales.f.Burkholderiaceae.g.Paraburkholderia.s.Paraburkholderia.tropica	0.0430032	0.0105881	0.013811	-0.375446		p.Fusobacteria.c.Fusobacteriia.o.Fusobacteriales.f.Fusobacteriaceae.g.Fusobacterium.s.Fusobacterium.periodonticum	0.0510077	0.0130977	0.219887	-4.03241
p.Fusobacteria.c.Fusobacteriia.o.Fusobacteriales.f.Leptotrichiaceae.g.Leptotrichia.s.Leptotrichia.hofstadii	0.0572739	0.0254503	0.0539897	-1.08171		p.Firmicutes.c.Bacilli.o.Lactobacillales.f.Streptococcaceae.g.Streptococcus.s.Streptococcus.uc	0.0442537	0.632826	0.287164	1.13924		p.Firmicutes.c.Negativicutes.o.Selenomonadales.f.Selenomonadaceae.g.Selenomonadaceae.uc.s.Selenomonadaceae.uc	0.0519312	0.00890202	0.0435598	-2.24522
p.Proteobacteria.c.Betaproteobacteria.o.Burkholderiales.f.Burkholderiaceae.g.Paraburkholderia.s.Paraburkholderia.tropica	0.0594805	0.0271708	0.00724093	1.89187		p.Bacteroidetes.c.Sphingobacteriia.o.Sphingobacteriales.f.Sphingobacteriales.na.g.Sphingobacteriales.na.s.Sphingobacteriales.bacterium	0.0459632	0.157556	0.0858558	0.873938		p.Fusobacteria.c.Fusobacteriia.o.Fusobacteriales.f.Fusobacteriaceae.g.Fusobacterium.s.Fusobacterium.sp.oral.taxon.370	0.0521693	0.00606078	0.139331	-4.4429
p.Proteobacteria.c.Betaproteobacteria.o.Burkholderiales.f.Burkholderiaceae.g.Burkholderia.s.Burkholderia.ambifaria	0.0599478	0.0821631	0.0461525	0.830574		p.Bacteroidetes.c.Cytophagia.o.Cytophagales.f.Cytophagaceae.g.Cytophagaceae.uc.s.Cytophagaceae.uc	0.0463624	0.0995113	0.0317169	1.64176		p.Proteobacteria.c.Betaproteobacteria.o.Burkholderiales.f.Burkholderiaceae.g.Paraburkholderia.s.Paraburkholderia.sp.DHOA04	0.0523384	0.0316367	0.00762042	2.0031
p.Firmicutes.c.Negativicutes.o.Selenomonadales.f.Selenomonadaceae.g.Centipeda.s.Centipeda.periodontii	0.0619819	0.00202496	0.0373901	-4.13453		p.Bacteroidetes.c.Flavobacteriia.o.Flavobacteriales.f.Flavobacteriaceae.g.Flavobacteriaceae.uc.s.Flavobacteriaceae.uc	0.0492734	0.11935	0.0313298	1.92099		p.Bacteroidetes.c.Bacteroidia.o.Bacteroidales.f.Barnesiellaceae.g.Barnesiella.s.Barnesiella.intestinihominis	0.0542873	0.0576255	0.0124673	2.17629
p.Actinobacteria.c.Actinobacteria.o.Propionibacteriales.f.Propionibacteriaceae.g.Cutibacterium.s.Cutibacterium.acnes	0.0622727	0.903425	0.970674	-0.10357		p.Proteobacteria.c.Betaproteobacteria.o.Burkholderiales.f.Burkholderiaceae.g.Paraburkholderia.s.Paraburkholderia.sp.DHOA04	0.0506894	0.0369969	0.0152806	1.26176		p.Fusobacteria.c.Fusobacteriia.o.Fusobacteriales.f.Leptotrichiaceae.g.Leptotrichia.s.Leptotrichia.sp.oral.taxon.212	0.0557742	0.00702108	0.089569	-3.6065
p.Proteobacteria.c.Alphaproteobacteria.o.Rhizobiales.f.Methylobacteriaceae.g.Methylobacteriaceae.uc.s.Methylobacteriaceae.uc	0.0642914	0.215248	0.122892	0.808054		p.Firmicutes.c.Clostridia.o.Clostridiales.f.Lachnospiraceae.g.Lachnospiraceae.na.s.Lachnospiraceae.bacterium	0.0514518	0.00216638	0.124388	-5.68606		p.Proteobacteria.c.Betaproteobacteria.o.Burkholderiales.f.Burkholderiaceae.g.Burkholderia.s.Burkholderia.sp.TSV86	0.0581932	0.0288393	0.0107566	1.39305
p.Verrucomicrobia.c.Verrucomicrobiae.o.Verrucomicrobiales.f.Akkermansiaceae.g.Akkermansia.s.Akkermansia.muciniphila	0.0653093	0.258393	0.100371	1.36326		p.Actinobacteria.c.Actinobacteria.o.Micrococcales.f.Microbacteriaceae.g.Microbacteriaceae.uc.s.Microbacteriaceae.uc	0.0568752	0.0786507	0.07726	0.025654		p.Actinobacteria.c.Actinobacteria.o.Micrococcales.f.Microbacteriaceae.g.Microbacteriaceae.uc.s.Microbacteriaceae.uc	0.0585022	0.0807563	0.110057	-0.444895
p.Proteobacteria.c.Epsilonproteobacteria.o.Campylobacterales.f.Campylobacteraceae.g.Campylobacter.s.Campylobacter.rectus	0.0669131	0.0228894	0.163042	-2.82654		p.Proteobacteria.c.Betaproteobacteria.o.Burkholderiales.f.Burkholderiaceae.g.Burkholderia.s.Burkholderia.sp.TSV86	0.0570578	0.0409588	0.00969416	2.05053		p.Firmicutes.c.Bacilli.o.Bacillales.f.Staphylococcaceae.g.Staphylococcus.s.Staphylococcus.uc	0.0602933	0.223828	0.0836442	1.41615
p.Firmicutes.c.Clostridia.o.Clostridiales.f.Lachnospiraceae.g.Catonella.s.Catonella.morbi	0.0689517	0.00570253	0.0591684	-3.35024		p.Bacteroidetes.c.Flavobacteriia.o.Flavobacteriia.na.f.Flavobacteriia.na.g.Flavobacteriia.na.s.Flavobacteria.bacterium.GWA2.35.26	0.0575088	0.0780781	0.0856753	-0.133545		p.Proteobacteria.c.Alphaproteobacteria.o.Alphaproteobacteria.uc.f.Alphaproteobacteria.uc.g.Alphaproteobacteria.uc.s.Alphaproteobacteria.uc	0.0611365	0.212608	0.136681	0.636026
p.Bacteroidetes.c.Bacteroidia.o.Bacteroidales.f.Prevotellaceae.g.Prevotella.s.Prevotella.nigrescens	0.0712949	0.0239701	0.128968	-2.42232		p.Fusobacteria.c.Fusobacteriia.o.Fusobacteriales.f.Fusobacteriaceae.g.Fusobacterium.s.Fusobacterium.sp.oral.taxon.370	0.0580866	0.00426235	0.107815	-4.58046		p.Bacteroidetes.c.Bacteroidia.o.Bacteroidales.f.Bacteroidaceae.g.Bacteroides.s.Bacteroides.uniformis	0.0612891	0.114166	0.0489769	1.2149
p.Fusobacteria.c.Fusobacteriia.o.Fusobacteriales.f.Leptotrichiaceae.g.Leptotrichia.s.Leptotrichia.wadei	0.0720446	0.0311746	0.20334	-2.70115		p.Fusobacteria.c.Fusobacteriia.o.Fusobacteriales.f.Leptotrichiaceae.g.Leptotrichia.s.Leptotrichia.sp.oral.taxon.212	0.0597412	0.00492976	0.0629775	-3.60842		p.Proteobacteria.c.Betaproteobacteria.o.Burkholderiales.f.Burkholderiaceae.g.Burkholderia.s.Burkholderia.sp.AU4i	0.0617714	0.215808	0.173062	0.317869
p.Fusobacteria.c.Fusobacteriia.o.Fusobacteriales.f.Fusobacteriaceae.g.Fusobacterium.s.Fusobacterium.necrophorum	0.072267	0.157275	3.24343	-4.36519		p.Bacteroidetes.c.Bacteroidia.o.Bacteroidales.f.Bacteroidaceae.g.Bacteroides.s.Bacteroides.uniformis	0.0598005	0.0802893	0.0369013	1.11618		p.Proteobacteria.c.Betaproteobacteria.o.Burkholderiales.f.Burkholderiaceae.g.Caballeronia.s.Caballeronia.jiangsuensis	0.0626077	0.0124187	0.0125757	-0.0176161
p.Firmicutes.c.Bacilli.o.Bacilli.uc.f.Bacilli.uc.g.Bacilli.uc.s.Bacilli.uc	0.0751369	0.160224	0.205298	-0.357414		p.Proteobacteria.c.Betaproteobacteria.o.Burkholderiales.f.Comamonadaceae.g.Limnohabitans.s.Limnohabitans.uc	0.0621647	0.0486768	0.0233961	1.04888		p.Actinobacteria.c.Actinobacteria.o.Micrococcales.f.Micrococcaceae.g.Rothia.s.Rothia.uc	0.0635968	0.26975	0.0967983	1.47512
p.Synergistetes.c.Synergistia.o.Synergistales.f.Synergistaceae.g.Fretibacterium.s.Fretibacterium.sp.OH1220.COT.178	0.0760776	0.00364949	0.0203526	-2.44434		p.Actinobacteria.c.Actinobacteria.o.Corynebacteriales.f.Corynebacteriaceae.g.Corynebacterium.s.Corynebacterium.durum	0.062593	0.0431726	0.0221075	0.957542		p.Proteobacteria.c.Betaproteobacteria.o.Burkholderiales.f.Comamonadaceae.g.Limnohabitans.s.Limnohabitans.uc	0.0645078	0.0278768	0.03033	-0.120184
p.Proteobacteria.c.Gammaproteobacteria.o.Pasteurellales.f.Pasteurellaceae.g.Haemophilus.s.Haemophilus.uc	0.0770301	0.173886	0.0334851	2.37273		p.Proteobacteria.c.Betaproteobacteria.o.Burkholderiales.f.Burkholderiaceae.g.Caballeronia.s.Caballeronia.jiangsuensis	0.0636125	0.00871405	0.00881835	-0.0166815		p.Actinobacteria.c.Actinobacteria.o.Corynebacteriales.f.Corynebacteriales.uc.g.Corynebacteriales.uc.s.Corynebacteriales.uc	0.0659415	0.0216119	0.0182761	0.237531
p.Proteobacteria.c.Betaproteobacteria.o.Burkholderiales.f.Burkholderiaceae.g.Paraburkholderia.s.Paraburkholderia.sp.DHOA04	0.0771555	0.0531891	0.00811931	2.69525		p.Bacteroidetes.c.Bacteroidia.o.Bacteroidales.f.Bacteroidaceae.g.Bacteroides.s.Bacteroides.fragilis	0.067011	1.20709	3.63275	-1.58932		p.Actinobacteria.c.Actinobacteria.o.Corynebacteriales.f.Corynebacteriaceae.g.Corynebacterium.s.Corynebacterium.durum	0.0664731	0.0614599	0.0143656	2.06959
p.Bacteroidetes.c.Bacteroidia.o.Bacteroidales.f.Bacteroidaceae.g.Bacteroides.s.Bacteroides.uniformis	0.0792828	0.120346	0.0715832	0.748601		p.Actinobacteria.c.Actinobacteria.o.Corynebacteriales.f.Corynebacteriales.uc.g.Corynebacteriales.uc.s.Corynebacteriales.uc	0.0670137	0.0151731	0.0128335	0.237262		p.Firmicutes.c.Clostridia.o.Clostridiales.f.Ruminococcaceae.g.Ruminococcaceae.uc.s.Ruminococcaceae.uc	0.0674693	0.153442	0.0642641	1.2509
p.Actinobacteria.c.Actinobacteria.o.Micrococcales.f.Microbacteriaceae.g.Microbacteriaceae.uc.s.Microbacteriaceae.uc	0.0797649	0.0411103	0.0404928	0.0217744		p.Actinobacteria.c.Actinobacteria.o.Corynebacteriales.f.Corynebacteriaceae.g.Corynebacterium.s.Corynebacterium.uc	0.0677837	0.836902	0.455364	0.877672		p.Proteobacteria.c.Betaproteobacteria.o.Burkholderiales.f.Burkholderiaceae.g.Burkholderia.s.Burkholderia.cenocepacia	0.0688231	0.534663	0.375374	0.509885
p.Proteobacteria.c.Betaproteobacteria.o.Burkholderiales.f.Burkholderiaceae.g.Caballeronia.s.Caballeronia.jiangsuensis	0.0905843	0.00452294	0.004593	-0.0216527		p.Verrucomicrobia.c.Verrucomicrobiae.o.Verrucomicrobiales.f.Akkermansiaceae.g.Akkermansia.s.Akkermansia.uc	0.0680161	0.802048	0.123768	2.69354		p.Firmicutes.c.Negativicutes.o.Selenomonadales.f.Selenomonadaceae.g.Centipeda.s.Centipeda.periodontii	0.0694712	0.00541187	0.0345809	-2.59737
p.Fusobacteria.c.Fusobacteriia.o.Fusobacteriales.f.Fusobacteriaceae.g.Fusobacterium.s.Fusobacterium.hwasookii	0.0920817	0.00401029	0.0148687	-1.86206		p.Proteobacteria.c.Betaproteobacteria.o.Burkholderiales.f.Burkholderiaceae.g.Burkholderia.s.Burkholderia.sp.JKS000303	0.0767057	0.0385384	0.0211494	0.857912		p.Bacteroidetes.c.Bacteroidia.o.Bacteroidales.f.Bacteroidaceae.g.Bacteroides.s.Bacteroides.coprophilus	0.070537	0.00735375	0.0187336	-1.30735
p.Proteobacteria.c.Betaproteobacteria.o.Burkholderiales.f.Sutterellaceae.g.Sutterellaceae.uc.s.Sutterellaceae.uc	0.0923953	0.0202049	0.00259188	2.91045		p.Actinobacteria.c.Actinobacteria.o.Micrococcales.f.Micrococcaceae.g.Rothia.s.Rothia.uc	0.0803064	0.189329	0.091957	1.03982		p.Bacteroidetes.c.Bacteroidia.o.Bacteroidales.f.Bacteroidaceae.g.Bacteroides.s.Bacteroides.vulgatus	0.0710511	0.489533	0.245392	0.995259
p.Proteobacteria.c.Alphaproteobacteria.o.Rhizobiales.f.Hyphomicrobiaceae.g.Rhodoplanes.s.Rhodoplanes.sp.Z2.YC6860	0.100546	0.0353604	0.00576611	2.59366		p.Proteobacteria.c.Gammaproteobacteria.o.Xanthomonadales.f.Xanthomonadaceae.g.Xanthomonadaceae.uc.s.Xanthomonadaceae.uc	0.0809977	0.0123365	0.0111337	0.144853		p.Proteobacteria.c.Betaproteobacteria.o.Burkholderiales.f.Burkholderiaceae.g.Burkholderia.s.Burkholderia.sp.WAC0059	0.0763235	0.0291765	0.0248178	0.230333
p.Firmicutes.c.Clostridia.o.Clostridiales.f.Eubacteriaceae.g.Eubacterium.s.Eubacterium.sp.CAG.180	0.102744	0.259727	0.0335033	2.9505		p.Proteobacteria.c.Betaproteobacteria.o.Burkholderiales.f.Burkholderiaceae.g.Pandoraea.s.Pandoraea.uc	0.0835529	0.0442238	0.0201518	1.12409		p.Bacteroidetes.c.Sphingobacteriia.o.Sphingobacteriales.f.Sphingobacteriales.na.g.Sphingobacteriales.na.s.Sphingobacteriales.bacterium	0.080051	0.150375	0.0910218	0.722023
p.Firmicutes.c.Clostridia.o.Clostridiales.f.Ruminococcaceae.g.Ruminococcaceae.uc.s.Ruminococcaceae.uc	0.105	0.172219	0.0858811	1.00291		p.Proteobacteria.c.Alphaproteobacteria.o.Sphingomonadales.f.Sphingomonadaceae.g.Sphingomonas.s.Sphingomonas.uc	0.083573	0.272689	0.146244	0.897718		p.Proteobacteria.c.Gammaproteobacteria.o.Xanthomonadales.f.Xanthomonadaceae.g.Xanthomonadaceae.uc.s.Xanthomonadaceae.uc	0.0824485	0.0175714	0.0158732	0.143523
p.Firmicutes.c.Clostridia.o.Clostridiales.f.Peptostreptococcaceae.g.Peptostreptococcus.s.Peptostreptococcus.stomatis	0.105139	0.0145812	0.109321	-2.89699		p.Bacteroidetes.c.Bacteroidia.o.Bacteroidales.f.Bacteroidaceae.g.Bacteroides.s.Bacteroides.caccae	0.0838444	0.206344	0.084899	1.27869		p.Bacteroidetes.c.Bacteroidia.o.Bacteroidales.f.Rikenellaceae.g.Alistipes.s.Alistipes.putredinis.CAG.67	0.0851035	0.0188373	0.00167821	3.2342
p.Firmicutes.c.Negativicutes.o.Veillonellales.f.Veillonellaceae.g.Dialister.s.Dialister.uc	0.105167	0.00796369	0.0209264	-1.38157		p.Proteobacteria.c.Alphaproteobacteria.o.Rhizobiales.f.Hyphomicrobiaceae.g.Rhodoplanes.s.Rhodoplanes.sp.Z2.YC6860	0.0839825	0.0388166	0.011121	1.78016		p.Firmicutes.c.Negativicutes.o.Selenomonadales.f.Selenomonadaceae.g.Selenomonas.s.Selenomonas.sputigena	0.085224	0.0164346	0.037371	-1.16765
p.Firmicutes.c.Clostridia.o.Clostridiales.f.Lachnospiraceae.g.Lachnospiraceae.na.s.Lachnospiraceae.bacterium	0.106875	0.00319692	0.0690662	-4.38666		p.Proteobacteria.c.Alphaproteobacteria.o.Rhodospirillales.f.Rhodospirillaceae.g.Azospirillum.s.Azospirillum.uc	0.08428	0.140516	0.0190265	2.86808		p.Proteobacteria.c.Alphaproteobacteria.o.Rhodospirillales.f.Rhodospirillaceae.g.Azospirillum.s.Azospirillum.uc	0.0866565	0.149247	0.0194329	2.91799
p.Proteobacteria.c.Alphaproteobacteria.o.Rhodospirillales.f.Rhodospirillales.na.g.Reyranella.s.Reyranella.sp.	0.107733	0.0566961	0.00238209	4.51055		p.Actinobacteria.c.Actinobacteria.o.Actinobacteria.uc.f.Actinobacteria.uc.g.Actinobacteria.uc.s.Actinobacteria.uc	0.0850113	4.5403	3.95892	0.197667		p.Proteobacteria.c.Betaproteobacteria.o.Burkholderiales.f.Burkholderiaceae.g.Pandoraea.s.Pandoraea.uc	0.0867643	0.0224931	0.0287079	-0.347011
p.Proteobacteria.c.Alphaproteobacteria.o.Rhodospirillales.f.Rhodospirillaceae.g.Azospirillum.s.Azospirillum.uc	0.108995	0.0754096	0.0303709	1.30894		p.Bacteroidetes.c.Bacteroidia.o.Bacteroidales.f.Bacteroidaceae.g.Bacteroides.s.Bacteroides.coprophilus	0.0857762	0.0204018	0.0131251	0.626546		p.Bacteroidetes.c.Flavobacteriia.o.Flavobacteriia.na.f.Flavobacteriia.na.g.Flavobacteriia.na.s.Flavobacteria.bacterium.GWA2.35.26	0.0872012	0.065148	0.0550422	0.241718
p.Proteobacteria.c.Betaproteobacteria.o.Burkholderiales.f.Burkholderiaceae.g.Pandoraea.s.Pandoraea.uc	0.11024	0.0248647	0.0344079	-0.466876		p.Bacteroidetes.c.Bacteroidia.o.Bacteroidales.f.Barnesiellaceae.g.Barnesiella.s.Barnesiella.intestinihominis	0.0864365	0.0405139	0.0195082	1.04466		p.Bacteroidetes.c.Flavobacteriia.o.Flavobacteriales.f.Flavobacteriaceae.g.Flavobacteriaceae.uc.s.Flavobacteriaceae.uc	0.0879854	0.0451102	0.00523596	3.02199
p.Proteobacteria.c.Betaproteobacteria.o.Burkholderiales.f.Burkholderiaceae.g.Burkholderia.s.Burkholderia.sp.JKS000303	0.110318	0.0488182	0.0110058	2.13805		p.Bacteroidetes.c.Bacteroidia.o.Bacteroidales.f.Bacteroidaceae.g.Bacteroides.s.Bacteroides.coprocola	0.0869645	0.150798	0.083229	0.855482		p.Proteobacteria.c.Betaproteobacteria.o.Burkholderiales.f.Sutterellaceae.g.Sutterellaceae.uc.s.Sutterellaceae.uc	0.0885613	0.0508774	0.00677553	2.84374
p.Spirochaetes.c.Spirochaetia.o.Spirochaetales.f.Spirochaetaceae.g.Treponema.s.Treponema.socranskii	0.115763	0.0499711	0.279609	-2.48163		p.Proteobacteria.c.Alphaproteobacteria.o.Rhizobiales.f.Rhizobiales.uc.g.Rhizobiales.uc.s.Rhizobiales.uc	0.0889223	0.209409	0.10309	1.0206		p.Proteobacteria.c.Epsilonproteobacteria.o.Campylobacterales.f.Campylobacteraceae.g.Campylobacter.s.Campylobacter.concisus	0.0885873	0.00385389	0.193023	-5.51946
p.Bacteroidetes.c.Bacteroidia.o.Bacteroidales.f.Bacteroidaceae.g.Bacteroides.s.Bacteroides.coprocola	0.117299	0.0816242	0.0441334	0.885477		p.Actinobacteria.c.Actinobacteria.o.Micrococcales.f.Brevibacteriaceae.g.Brevibacterium.s.Brevibacterium.mcbrellneri	0.0921241	0.0599164	0.00941138	2.63808		p.Actinobacteria.c.Actinobacteria.o.Corynebacteriales.f.Corynebacteriaceae.g.Corynebacterium.s.Corynebacterium.otitidis	0.0886167	0.268682	0.0829334	1.69153
p.Firmicutes.c.Clostridia.o.Clostridiales.f.Peptostreptococcaceae.g.Peptostreptococcaceae.uc.s.Peptostreptococcaceae.uc	0.117848	0.00737173	0.0103136	-0.478403		p.Proteobacteria.c.Epsilonproteobacteria.o.Campylobacterales.f.Campylobacteraceae.g.Campylobacter.s.Campylobacter.concisus	0.0924385	0.00270829	0.13789	-5.54302		p.Proteobacteria.c.Alphaproteobacteria.o.Rhodospirillales.f.Rhodospirillales.na.g.Reyranella.s.Reyranella.sp.	0.0903507	0.0343069	0.00585036	2.48041
p.Proteobacteria.c.Gammaproteobacteria.o.Xanthomonadales.f.Xanthomonadaceae.g.Xanthomonadaceae.uc.s.Xanthomonadaceae.uc	0.119617	0.00637338	0.00607538	0.0678815		p.Firmicutes.c.Clostridia.o.Clostridiales.f.Lachnospiraceae.g.Lachnoclostridium.s..Clostridium.lavalense	0.0925109	0.0186757	0.0231429	-0.305654		p.Fusobacteria.c.Fusobacteriia.o.Fusobacteriales.f.Leptotrichiaceae.g.Leptotrichia.s.Leptotrichia.sp.oral.taxon.215	0.0908607	0.000840089	0.061247	-5.67941
p.Actinobacteria.c.Actinobacteria.o.Corynebacteriales.f.Corynebacteriaceae.g.Corynebacterium.s.Corynebacterium.uc	0.121415	0.621915	0.384744	0.69266		p.Proteobacteria.c.Betaproteobacteria.o.Burkholderiales.f.Burkholderiaceae.g.Burkholderia.s.Burkholderia.sp.AU4i	0.0943585	0.197617	0.187644	0.0746059		p.Proteobacteria.c.Betaproteobacteria.o.Burkholderiales.f.Burkholderiaceae.g.Paraburkholderia.s.Paraburkholderia.phymatum	0.0932576	0.0156694	0.0222818	-0.498213
p.Firmicutes.c.Clostridia.o.Clostridiales.f.Ruminococcaceae.g.Subdoligranulum.s.Subdoligranulum.sp.APC924.74	0.122739	0.0730851	0.0357139	1.03082		p.Proteobacteria.c.Betaproteobacteria.o.Burkholderiales.f.Burkholderiaceae.g.Paraburkholderia.s.Paraburkholderia.fungorum	0.0943784	0.0058236	0.0113217	-0.929452		p.Firmicutes.c.Clostridia.o.Clostridiales.f.Peptostreptococcaceae.g.Peptostreptococcaceae.uc.s.Peptostreptococcaceae.uc	0.0934072	0.0142422	0.0277219	-0.943357
p.Proteobacteria.c.Betaproteobacteria.o.Burkholderiales.f.Burkholderiaceae.g.Paraburkholderia.s.Paraburkholderia.fungorum	0.12777	0.0204562	0.00589559	1.77587		p.Actinobacteria.c.Actinobacteria.o.Propionibacteriales.f.Propionibacteriaceae.g.Cutibacterium.s.Cutibacterium.acnes	0.0950444	0.974453	0.741323	0.394372		p.Firmicutes.c.Firmicutes.na.o.Firmicutes.na.f.Firmicutes.na.g.Firmicutes.na.s.Firmicutes.bacterium.CAG.124	0.0959264	0.00592187	0.118658	-4.24338
p.Actinobacteria.c.Actinobacteria.o.Micrococcales.f.Micrococcaceae.g.Rothia.s.Rothia.uc	0.127952	0.205379	0.144104	0.510849		p.Proteobacteria.c.Alphaproteobacteria.o.Caulobacterales.f.Caulobacteraceae.g.Brevundimonas.s.Brevundimonas.uc	0.0976671	0.244223	0.00549897	5.4091		p.Proteobacteria.c.Betaproteobacteria.o.Burkholderiales.f.Burkholderiaceae.g.Burkholderia.s.Burkholderia.contaminans	0.0962802	0.0203545	0.0172572	0.23363
p.Proteobacteria.c.Betaproteobacteria.o.Burkholderiales.f.Burkholderiaceae.g.Burkholderia.s.Burkholderia.stabilis	0.128443	0.077935	0.10171	-0.383644		p.Firmicutes.c.Erysipelotrichia.o.Erysipelotrichales.f.Erysipelotrichaceae.g.Solobacterium.s.Solobacterium.moorei	0.0990336	0.0579844	0.057921	0.00157294		p.Proteobacteria.c.Betaproteobacteria.o.Burkholderiales.f.Burkholderiaceae.g.Paraburkholderia.s.Paraburkholderia.fungorum	0.0968152	0.00830169	0.0161214	-0.927951
p.Bacteroidetes.c.Bacteroidia.o.Bacteroidales.f.Bacteroidaceae.g.Bacteroides.s.uncultured.Bacteroides.sp.	0.132793	0.0442144	0.0164245	1.42261		p.Firmicutes.c.Negativicutes.o.Veillonellales.f.Veillonellaceae.g.Dialister.s.Dialister.uc	0.0994228	0.0137217	0.0383297	-1.46503		p.Firmicutes.c.Clostridia.o.Clostridiales.f.Lachnospiraceae.g.Lachnospiraceae.na.s.Lachnospiraceae.bacterium	0.0975749	0.00308514	0.0700725	-4.35277
p.Proteobacteria.c.Betaproteobacteria.o.Burkholderiales.f.Burkholderiaceae.g.Burkholderia.s.Burkholderia.pseudomultivorans	0.133488	0.0277029	0.0481234	-0.794275		p.Firmicutes.c.Clostridia.o.Clostridiales.f.Ruminococcaceae.g.Faecalibacterium.s.Faecalibacterium.prausnitzii	0.101399	0.287299	0.221245	0.376525		p.Proteobacteria.c.Betaproteobacteria.o.Burkholderiales.f.Burkholderiaceae.g.Burkholderia.s.Burkholderia.sp.Bp9126	0.0975889	0.0338257	0.0472769	-0.478662
p.Bacteroidetes.c.Bacteroidia.o.Bacteroidales.f.Bacteroidaceae.g.Bacteroides.s.Bacteroides.vulgatus	0.13946	0.431251	0.21877	0.978758		p.Firmicutes.c.Clostridia.o.Clostridiales.f.Peptostreptococcaceae.g.Peptostreptococcaceae.uc.s.Peptostreptococcaceae.uc	0.10277	0.0100078	0.0198147	-0.967615		p.Firmicutes.c.Clostridia.o.Clostridiales.f.Ruminococcaceae.g.Anaerotruncus.s.Anaerotruncus.colihominis	0.103508	0.0604858	0.0199228	1.5848
p.Proteobacteria.c.Betaproteobacteria.o.Burkholderiales.f.Burkholderiaceae.g.Cupriavidus.s.Cupriavidus.uc	0.142674	0.0691473	0.0308157	1.16316		p.Firmicutes.c.Bacilli.o.Bacilli.uc.f.Bacilli.uc.g.Bacilli.uc.s.Bacilli.uc	0.106103	0.17042	0.0497721	1.77048		p.Proteobacteria.c.Betaproteobacteria.o.Burkholderiales.f.Burkholderiaceae.g.Burkholderia.s.Burkholderia.multivorans	0.108585	0.265232	0.259012	0.0341905
p.Actinobacteria.c.Actinobacteria.o.Actinobacteria.uc.f.Actinobacteria.uc.g.Actinobacteria.uc.s.Actinobacteria.uc	0.143628	4.18986	4.15268	0.0128579		p.Firmicutes.c.Clostridia.o.Clostridiales.f.Lachnospiraceae.g.Catonella.s.Catonella.morbi	0.106634	0.0106465	0.0995555	-3.19471		p.Proteobacteria.c.Epsilonproteobacteria.o.Campylobacterales.f.Campylobacteraceae.g.Campylobacter.s.Campylobacter.uc	0.112013	0.0600766	0.378282	-2.6473
p.Actinobacteria.c.Actinobacteria.o.Corynebacteriales.f.Corynebacteriales.na.g.Lawsonella.s.Lawsonella.clevelandensis	0.1456	0.148944	0.0467453	1.66955		p.Proteobacteria.c.Betaproteobacteria.o.Burkholderiales.f.Burkholderiaceae.g.Burkholderia.s.Burkholderia.ambifaria	0.109102	0.0607163	0.0879539	-0.532797		p.Proteobacteria.c.Betaproteobacteria.o.Burkholderiales.f.Burkholderiaceae.g.Burkholderia.s.Burkholderia.sp.OLGA172	0.112734	0.0188219	0.00157904	3.30493
p.Firmicutes.c.Tissierellia.o.Tissierellales.f.Peptoniphilaceae.g.Parvimonas.s.Parvimonas.uc	0.149	0.00609951	0.022064	-1.8363		p.Bacteroidetes.c.Bacteroidia.o.Bacteroidales.f.Rikenellaceae.g.Alistipes.s.Alistipes.uc	0.11204	1.18217	1.71229	-0.534389		p.Proteobacteria.c.Betaproteobacteria.o.Burkholderiales.f.Burkholderiaceae.g.Paraburkholderia.s.Paraburkholderia.unamae	0.113221	0.0243436	0.0273855	-0.167518
p.Proteobacteria.c.Gammaproteobacteria.o.Pasteurellales.f.Pasteurellaceae.g.Haemophilus.s.Haemophilus.parainfluenzae	0.149016	0.0544732	0.00110299	5.49166		p.Proteobacteria.c.Betaproteobacteria.o.Burkholderiales.f.Burkholderiaceae.g.Burkholderia.s.Burkholderia.sp.OLGA172	0.112576	0.0131701	0.00110772	3.30075		p.Proteobacteria.c.Betaproteobacteria.o.Burkholderiales.f.Burkholderiaceae.g.Cupriavidus.s.Cupriavidus.uc	0.115564	0.0600053	0.0466877	0.35958
p.Actinobacteria.c.Actinobacteria.o.Corynebacteriales.f.Corynebacteriaceae.g.Corynebacterium.s.Corynebacterium.otitidis	0.149354	0.186143	0.0908004	1.03475		p.Bacteroidetes.c.Bacteroidia.o.Bacteroidales.f.Bacteroidaceae.g.Bacteroides.s.Bacteroides.nordii	0.112955	0.395791	0.193163	1.03395		p.Proteobacteria.c.Alphaproteobacteria.o.Rhizobiales.f.Rhizobiales.uc.g.Rhizobiales.uc.s.Rhizobiales.uc	0.116734	0.167526	0.0878402	0.928613
p.Bacteroidetes.c.Bacteroidia.o.Bacteroidales.f.Bacteroidaceae.g.Bacteroides.s.Bacteroides.cellulosilyticus	0.153922	0.0807984	0.0136309	2.5578		p.Proteobacteria.c.Betaproteobacteria.o.Burkholderiales.f.Burkholderiaceae.g.Paraburkholderia.s.Paraburkholderia.sp.7MK8.2	0.115466	0.0238983	0.0212317	0.168778		p.Proteobacteria.c.Alphaproteobacteria.o.Rhodospirillales.f.Rhodospirillales.uc.g.Rhodospirillales.uc.s.Rhodospirillales.uc	0.117479	0.00945568	0.00264692	1.7061
p.Bacteroidetes.c.Bacteroidia.o.Bacteroidales.f.Bacteroidaceae.g.Bacteroides.s.Bacteroides.plebeius	0.160018	0.408505	0.160009	1.3516		p.Firmicutes.c.Clostridia.o.Clostridiales.f.Lachnospiraceae.g.Lachnoanaerobaculum.s.Lachnoanaerobaculum.saburreum	0.11882	0.0053955	0.0381727	-2.76578		p.Firmicutes.c.Clostridia.o.Clostridiales.f.Lachnospiraceae.g.Lachnoclostridium.s.Lachnoclostridium.uc	0.117806	0.0233192	0.0268266	-0.199261
p.Actinobacteria.c.Actinobacteria.o.Actinomycetales.f.Actinomycetaceae.g.Actinomyces.s.Actinomyces.sp.ICM47	0.167069	0.0355287	0.0414462	-0.221619		p.Proteobacteria.c.Betaproteobacteria.o.Burkholderiales.f.Burkholderiaceae.g.Paraburkholderia.s.Paraburkholderia.acidipaludis	0.118844	0.0364231	0.0571236	-0.645599		p.Bacteroidetes.c.Bacteroidia.o.Bacteroidales.f.Bacteroidaceae.g.Bacteroides.s.Bacteroides.xylanisolvens	0.118406	0.0587825	0.01912	1.6021
p.Firmicutes.c.Bacilli.o.Bacillales.f.Staphylococcaceae.g.Staphylococcus.s.Staphylococcus.epidermidis	0.169444	0.0461656	0.00221627	4.31409		p.Proteobacteria.c.Alphaproteobacteria.o.Rhodospirillales.f.Rhodospirillales.uc.g.Rhodospirillales.uc.s.Rhodospirillales.uc	0.121478	0.00664131	0.00185859	1.70632		p.Proteobacteria.c.Betaproteobacteria.o.Burkholderiales.f.Burkholderiaceae.g.Paraburkholderia.s.Paraburkholderia.acidipaludis	0.119826	0.0301579	0.0537584	-0.826421
p.Proteobacteria.c.Betaproteobacteria.o.Burkholderiales.f.Burkholderiaceae.g.Paraburkholderia.s.Paraburkholderia.kururiensis	0.173835	0.101655	0.0520116	0.965291		p.Proteobacteria.c.Betaproteobacteria.o.Burkholderiales.f.Burkholderiaceae.g.Cupriavidus.s.Cupriavidus.uc	0.123189	0.0855434	0.0584357	0.547821		p.Bacteroidetes.c.Bacteroidia.o.Bacteroidales.f.Bacteroidaceae.g.Bacteroides.s.Bacteroides.fragilis.CAG.558	0.120436	0.000442952	0.0125341	-4.00171
p.Firmicutes.c.Clostridia.o.Clostridiales.f.Lachnospiraceae.g.Lachnoclostridium.s..Clostridium.lavalense	0.178054	0.0115759	0.0124254	-0.101244		p.Firmicutes.c.Clostridia.o.Clostridiales.f.Lachnospiraceae.g.Lachnoclostridium.s.Lachnoclostridium.uc	0.123259	0.0164034	0.0191878	-0.222985		p.Proteobacteria.c.Betaproteobacteria.o.Burkholderiales.f.Burkholderiaceae.g.Paraburkholderia.s.Paraburkholderia.sp.7MK8.2	0.120472	0.0256504	0.0302536	-0.235065
p.Bacteroidetes.c.Bacteroidia.o.Bacteroidales.f.Bacteroidaceae.g.Bacteroides.s.Bacteroides.eggerthii	0.180513	0.0409867	0.0103371	1.97591		p.Proteobacteria.c.Betaproteobacteria.o.Burkholderiales.f.Burkholderiaceae.g.Burkholderia.s.Burkholderia.glumae	0.12388	0.0317275	0.0192531	0.713226		p.Actinobacteria.c.Actinobacteria.o.Corynebacteriales.f.Gordoniaceae.g.Gordonia.s.Gordonia.uc	0.120859	0.0103582	0.0133738	-0.357614
p.Proteobacteria.c.Gammaproteobacteria.o.Pseudomonadales.f.Pseudomonadales.uc.g.Pseudomonadales.uc.s.Pseudomonadales.uc	0.182676	0.091952	0.0806372	0.189194		p.Proteobacteria.c.Betaproteobacteria.o.Burkholderiales.f.Burkholderiaceae.g.Burkholderia.s.Burkholderia.pseudomultivorans	0.124437	0.0539419	0.013854	1.94162		p.Proteobacteria.c.Betaproteobacteria.o.Burkholderiales.f.Burkholderiaceae.g.Burkholderia.s.Burkholderia.sp.TJI49	0.123089	0.0250818	0.0166717	0.57892
p.Proteobacteria.c.Alphaproteobacteria.o.Rhizobiales.f.Hyphomicrobiaceae.g.Hyphomicrobium.s.Hyphomicrobium.sp.	0.18516	0.0304096	0.0196651	0.62605		p.Synergistetes.c.Synergistia.o.Synergistales.f.Synergistaceae.g.Fretibacterium.s.Fretibacterium.sp.OH1220.COT.178	0.124817	0.00699928	0.0278911	-1.95609		p.Firmicutes.c.Clostridia.o.Clostridiales.f.Clostridiaceae.g.Clostridiaceae.uc.s.Clostridiaceae.uc	0.123591	0.0523613	0.107349	-1.03066
p.Proteobacteria.c.Betaproteobacteria.o.Burkholderiales.f.Burkholderiaceae.g.Burkholderia.s..Pseudomonas.mesoacidophila	0.187465	0.132151	0.180616	-0.450423		p.Proteobacteria.c.Epsilonproteobacteria.o.Campylobacterales.f.Campylobacteraceae.g.Campylobacter.s.Campylobacter.rectus	0.125097	0.0422647	0.208221	-2.29369		p.Firmicutes.c.Clostridia.o.Clostridiales.f.Lachnospiraceae.g.Lachnoanaerobaculum.s.Lachnoanaerobaculum.uc	0.123723	0.000748352	0.0240639	-4.4592
p.Proteobacteria.c.Betaproteobacteria.o.Burkholderiales.f.Burkholderiaceae.g.Burkholderia.s.Burkholderia.multivorans	0.189175	0.246851	0.154925	0.671693		p.Actinobacteria.c.Actinobacteria.o.Corynebacteriales.f.Gordoniaceae.g.Gordonia.s.Gordonia.uc	0.126779	0.00727357	0.00939576	-0.358283		p.Firmicutes.c.Clostridia.o.Clostridiales.f.Lachnospiraceae.g.Lachnoclostridium.s..Clostridium.lavalense	0.124241	0.000991365	0.0242395	-4.18402
p.Bacteroidetes.c.Bacteroidia.o.Bacteroidales.f.Prevotellaceae.g.Prevotella.s.Prevotella.maculosa	0.190515	0.00294075	0.00818031	-1.44222		p.Proteobacteria.c.Betaproteobacteria.o.Burkholderiales.f.Burkholderiaceae.g.Burkholderia.s.Burkholderia.sp.FL.7.2.10.S1.D7	0.127984	0.0264132	0.00364405	2.77405		p.Proteobacteria.c.Betaproteobacteria.o.Burkholderiales.f.Burkholderiaceae.g.Burkholderia.s.Burkholderia.pseudomultivorans	0.127111	0.055718	0.0197354	1.48047
p.Proteobacteria.c.Betaproteobacteria.o.Burkholderiales.f.Burkholderiaceae.g.Paraburkholderia.s.Paraburkholderia.sp.DHOM06	0.194085	0.0257161	0.00354003	2.8228		p.Proteobacteria.c.Betaproteobacteria.o.Burkholderiales.f.Burkholderiaceae.g.Burkholderia.s.Burkholderia.multivorans	0.128196	0.259127	0.245137	0.0799854		p.Firmicutes.c.Firmicutes.na.o.Firmicutes.na.f.Firmicutes.na.g.Firmicutes.na.s.Firmicutes.bacterium.CAG.238	0.128066	0.00108162	0.0371099	-4.69795
p.Actinobacteria.c.Actinobacteria.o.Corynebacteriales.f.Corynebacteriaceae.g.Corynebacterium.s.Corynebacterium.ureicelerivorans	0.194785	0.0119598	0.00628556	0.916251		p.Firmicutes.c.Bacilli.o.Bacillales.f.Staphylococcaceae.g.Staphylococcus.s.Staphylococcus.epidermidis	0.128206	0.0532201	0.00377611	3.72975		p.Proteobacteria.c.Betaproteobacteria.o.Neisseriales.f.Neisseriaceae.g.Eikenella.s.Eikenella.uc	0.128516	0.00349016	0.0275002	-2.85454
p.Proteobacteria.c.Betaproteobacteria.o.Neisseriales.f.Neisseriaceae.g.Neisseria.s.Neisseria.uc	0.208181	0.0809402	0.052181	0.632251		p.Firmicutes.c.Clostridia.o.Clostridiales.f.Ruminococcaceae.g.Ruminococcus.s.Ruminococcus.uc	0.130352	0.104721	0.012554	3.03487		p.Proteobacteria.c.Betaproteobacteria.o.Burkholderiales.f.Burkholderiaceae.g.Burkholderia.s.Burkholderia.glumae	0.131245	0.0451538	0.0274411	0.711121
p.Spirochaetes.c.Spirochaetia.o.Spirochaetales.f.Spirochaetaceae.g.Treponema.s.Treponema.uc	0.208456	0.0180245	0.0811289	-2.16342		p.Proteobacteria.c.Betaproteobacteria.o.Burkholderiales.f.Burkholderiaceae.g.Burkholderia.s.Burkholderia.sp.OK233	0.131112	0.00393373	0.0255569	-2.62357		p.Proteobacteria.c.Betaproteobacteria.o.Burkholderiales.f.Comamonadaceae.g.Curvibacter.s.Curvibacter.putative.symbiont.of.Hydra.magnipapillata	0.131694	0.0337249	0.0237117	0.501756
p.Proteobacteria.c.Betaproteobacteria.o.Burkholderiales.f.Burkholderiaceae.g.Burkholderia.s.Burkholderia.sp.AU4i	0.20936	0.234723	0.200745	0.225481		p.Bacteroidetes.c.Flavobacteriia.o.Flavobacteriia.uc.f.Flavobacteriia.uc.g.Flavobacteriia.uc.s.Flavobacteriia.uc	0.135029	0.0270368	0.0200135	0.429234		p.Firmicutes.c.Erysipelotrichia.o.Erysipelotrichales.f.Erysipelotrichaceae.g.Solobacterium.s.Solobacterium.moorei	0.132138	0.00903099	0.0355612	-1.93525
p.Bacteroidetes.c.Bacteroidia.o.Bacteroidales.f.Prevotellaceae.g.Paraprevotella.s.Paraprevotella.xylaniphila	0.211709	0.0193308	0.0175059	0.142213		p.Synergistetes.c.Synergistia.o.Synergistales.f.Synergistaceae.g.Fretibacterium.s.Fretibacterium.fastidiosum	0.137011	0.00782724	0.031229	-1.96184		p.Firmicutes.c.Bacilli.o.Bacillales.f.Staphylococcaceae.g.Staphylococcus.s.Staphylococcus.epidermidis	0.132408	0.0187267	0.00537658	1.73394
p.Bacteroidetes.c.Bacteroidia.o.Bacteroidales.f.Odoribacteraceae.g.Odoribacter.s.Odoribacter.uc	0.221938	0.550247	0.358599	0.617554		p.Proteobacteria.c.Gammaproteobacteria.o.Pasteurellales.f.Pasteurellaceae.g.Pasteurellaceae.uc.s.Pasteurellaceae.uc	0.139957	0.0191845	0.0161223	0.247303		p.Firmicutes.c.Clostridia.o.Clostridiales.f.Ruminococcaceae.g.Ruminococcus.s.Ruminococcus.uc	0.134357	0.0958683	0.0178727	2.3998
p.Bacteroidetes.c.Bacteroidia.o.Bacteroidales.f.Muribaculaceae.g.Muribaculaceae.uc.s.Muribaculaceae.uc	0.223561	0.0165831	0.000746941	4.28371		p.Bacteroidetes.c.Bacteroidia.o.Bacteroidales.f.Bacteroidaceae.g.Bacteroides.s.Bacteroides.eggerthii	0.142326	0.0640067	0.0176076	1.84704		p.Bacteroidetes.c.Flavobacteriia.o.Flavobacteriales.f.Flavobacteriaceae.g.Cloacibacterium.s.Cloacibacterium.normanense	0.135972	0.327398	0.0304591	3.41064
p.Actinobacteria.c.Actinobacteria.o.Micrococcales.f.Micrococcaceae.g.Kocuria.s.Kocuria.uc	0.224701	0.245907	0.0872325	1.494		p.Bacteroidetes.c.Bacteroidia.o.Bacteroidales.f.Porphyromonadaceae.g.Porphyromonas.s.Porphyromonas.uenonis	0.145344	0.0261119	0.0268016	-0.0372553		p.Bacteroidetes.c.Cytophagia.o.Cytophagales.f.Cytophagaceae.g.Cytophagaceae.uc.s.Cytophagaceae.uc	0.136932	0.0497864	0.0170363	1.52725
p.Actinobacteria.c.Actinobacteria.o.Corynebacteriales.f.Gordoniaceae.g.Gordonia.s.Gordonia.uc	0.226246	0.00547969	0.00530987	0.0445099		p.Proteobacteria.c.Betaproteobacteria.o.Burkholderiales.f.Burkholderiaceae.g.Paraburkholderia.s.Paraburkholderia.unamae	0.147323	0.0440474	0.0626554	-0.505917		p.Bacteroidetes.c.Flavobacteriia.o.Flavobacteriia.uc.f.Flavobacteriia.uc.g.Flavobacteriia.uc.s.Flavobacteriia.uc	0.137493	0.0385578	0.0254782	0.590882
p.Proteobacteria.c.Betaproteobacteria.o.Burkholderiales.f.Burkholderiaceae.g.Burkholderia.s.Burkholderia.glumae	0.226674	0.0222289	0.0116209	0.929229		p.Bacteroidetes.c.Bacteroidia.o.Bacteroidales.f.Bacteroidaceae.g.Bacteroides.s.Bacteroides.sp.HPS0048	0.149219	0.0334429	0.0283631	0.235734		p.Proteobacteria.c.Gammaproteobacteria.o.Pasteurellales.f.Pasteurellaceae.g.Pasteurellaceae.uc.s.Pasteurellaceae.uc	0.139551	0.0273068	0.00583746	2.15803
p.Firmicutes.c.Clostridia.o.Clostridiales.f.Lachnospiraceae.g.Lachnoclostridium.s..Clostridium.aldenense	0.228473	0.00153822	0.00864316	-2.40881		p.Proteobacteria.c.Alphaproteobacteria.o.Rhizobiales.f.Rhizobiales.na.g.Rhizobiales.na.s.Rhizobiales.bacterium	0.153165	0.0576812	0.00653907	3.09219		p.Firmicutes.c.Clostridia.o.Clostridiales.f.Ruminococcaceae.g.Faecalibacterium.s.Faecalibacterium.uc	0.141379	0.263482	0.174677	0.592011
p.Firmicutes.c.Clostridia.o.Clostridiales.f.Clostridiaceae.g.Clostridium.s.uncultured.Clostridium.sp.	0.236244	0.0499379	0.0468235	0.0926912		p.Proteobacteria.c.Epsilonproteobacteria.o.Campylobacterales.f.Campylobacteraceae.g.Campylobacter.s.Campylobacter.ureolyticus	0.153491	0.0208812	0.347888	-4.04192		p.Proteobacteria.c.Betaproteobacteria.o.Burkholderiales.f.Burkholderiaceae.g.Burkholderia.s.Burkholderia.sp.JKS000303	0.141773	0.0381812	0.0224748	0.755114
p.Bacteria.uc.c.Bacteria.uc.o.Bacteria.uc.f.Bacteria.uc.g.Bacteria.uc.s.Bacteria.uc	0.241276	8.68551	7.37693	0.235587		p.Proteobacteria.c.Betaproteobacteria.o.Burkholderiales.f.Burkholderiaceae.g.Paraburkholderia.s.Paraburkholderia.sp.DHOM06	0.155153	0.0348191	0.00665202	2.34434		p.Firmicutes.c.Clostridia.o.Clostridiales.f.Clostridiaceae.g.Clostridium.s.uncultured.Clostridium.sp.	0.141876	0.0540548	0.0217765	1.29749
p.Firmicutes.c.Bacilli.o.Lactobacillales.f.Streptococcaceae.g.Lactococcus.s.Lactococcus.lactis	0.242712	0.0138736	0.0148852	-0.100768		p.Verrucomicrobia.c.Verrucomicrobiae.o.Verrucomicrobiales.f.Akkermansiaceae.g.Akkermansia.s.Akkermansia.muciniphila	0.156997	0.294726	0.06363	2.20708		p.Firmicutes.c.Negativicutes.o.Selenomonadales.f.Selenomonadaceae.g.Selenomonas.s.Selenomonas.uc	0.14282	0.0363653	0.115533	-1.6579
p.Bacteroidetes.c.Bacteroidia.o.Bacteroidales.f.Rikenellaceae.g.Alistipes.s.Alistipes.finegoldii	0.244743	0.168464	0.148165	0.1851		p.Actinobacteria.c.Actinobacteria.o.Corynebacteriales.f.Corynebacteriaceae.g.Corynebacterium.s.Corynebacterium.ureicelerivorans	0.160259	0.0232606	0.0112723	1.02859		p.Proteobacteria.c.Gammaproteobacteria.o.Pseudomonadales.f.Pseudomonadales.uc.g.Pseudomonadales.uc.s.Pseudomonadales.uc	0.143473	0.0884199	0.0477178	0.884835
p.Firmicutes.c.Clostridia.o.Clostridiales.f.Clostridiales.Family.XIII.Incertae.Sedis.g.Clostridiales.Family.XIII.Incertae.Sedis.na.s..Eubacterium.nodatum	0.249702	0.00385496	0.00817927	-1.06391		p.Proteobacteria.c.Betaproteobacteria.o.Burkholderiales.f.Oxalobacteraceae.g.Oxalobacteraceae.uc.s.Oxalobacteraceae.uc	0.161189	0.010816	0.00472574	1.15242		p.Bacteroidetes.c.Bacteroidia.o.Bacteroidales.f.Bacteroidaceae.g.Bacteroides.s.Bacteroides.eggerthii	0.14515	0.0654544	0.0245543	1.40135
p.Bacteroidetes.c.Bacteroidia.o.Bacteroidales.f.Bacteroidaceae.g.Bacteroides.s.Bacteroides.caccae	0.253638	0.142607	0.0812433	0.810886		p.Proteobacteria.c.Epsilonproteobacteria.o.Campylobacterales.f.Campylobacteraceae.g.Campylobacter.s.Campylobacter.showae	0.167284	0.0083139	0.0669258	-2.97092		p.Bacteroidetes.c.Bacteroidia.o.Bacteroidales.f.Bacteroidaceae.g.Bacteroides.s.Bacteroides.nordii	0.14561	0.483499	0.272946	0.824062
p.Firmicutes.c.Negativicutes.o.Veillonellales.f.Veillonellaceae.g.Veillonella.s.Veillonella.uc	0.253662	0.138471	0.0440615	1.64954		p.Proteobacteria.c.Betaproteobacteria.o.Burkholderiales.f.Burkholderiaceae.g.Paraburkholderia.s.Paraburkholderia.sp.S27	0.167714	0.0212047	0.00175977	3.41319		p.Proteobacteria.c.Betaproteobacteria.o.Burkholderiales.f.Burkholderiaceae.g.Cupriavidus.s.Cupriavidus.taiwanensis	0.148181	0.0201602	0.0213704	-0.0826653
p.Firmicutes.c.Firmicutes.uc.o.Firmicutes.uc.f.Firmicutes.uc.g.Firmicutes.uc.s.Firmicutes.uc	0.25912	1.16592	0.882625	0.401555		p.Proteobacteria.c.Alphaproteobacteria.o.Rhizobiales.f.Hyphomicrobiaceae.g.Hyphomicrobium.s.Hyphomicrobium.sp.	0.169908	0.0486273	0.0147094	1.70781		p.Firmicutes.c.Bacilli.o.Bacillales.f.Bacillales.uc.g.Bacillales.uc.s.Bacillales.uc	0.150614	0.0361365	0.0150833	1.24067
p.Actinobacteria.c.Actinobacteria.o.Bifidobacteriales.f.Bifidobacteriaceae.g.Bifidobacterium.s.Bifidobacterium.uc	0.261263	0.481504	0.159976	1.58903		p.Bacteroidetes.c.Bacteroidia.o.Bacteroidales.f.Prevotellaceae.g.Prevotella.s.Prevotella.maculosa	0.172433	0.00553774	0.0149356	-1.39092		p.Bacteroidetes.c.Bacteroidia.o.Bacteroidales.f.Bacteroidaceae.g.Bacteroides.s.Bacteroides.sp.HPS0048	0.154694	0.047538	0.0403063	0.236122
p.Fusobacteria.c.Fusobacteriia.o.Fusobacteriales.f.Leptotrichiaceae.g.Leptotrichia.s.Leptotrichia.sp.oral.taxon.879	0.26883	0.0113032	0.0197303	-0.797731		p.Proteobacteria.c.Betaproteobacteria.o.Burkholderiales.f.Burkholderiaceae.g.Burkholderia.s.Burkholderia.sp.JP2.270	0.178144	0.0187626	0.0204	-0.119162		p.Verrucomicrobia.c.Verrucomicrobiae.o.Verrucomicrobiales.f.Akkermansiaceae.g.Akkermansia.s.Akkermansia.uc	0.157906	0.691798	0.175998	1.97259
p.Bacteroidetes.c.Bacteroidia.o.Bacteroidales.f.Bacteroidaceae.g.Bacteroides.s.Bacteroides.uc	0.269048	15.2254	19.6608	-0.368842		p.Proteobacteria.c.Gammaproteobacteria.o.Pseudomonadales.f.Pseudomonadales.uc.g.Pseudomonadales.uc.s.Pseudomonadales.uc	0.179818	0.176615	0.10545	0.742646		p.Actinobacteria.c.Actinobacteria.o.Micrococcales.f.Microbacteriaceae.g.Leifsonia.s.Leifsonia.sp.ku.ls	0.158312	0.0835949	0.0865651	-0.0501564
p.Bacteroidetes.c.Bacteroidia.o.Bacteroidales.f.Prevotellaceae.g.Alloprevotella.s.Alloprevotella.tannerae	0.270341	0.862963	0.348178	1.3092		p.Actinobacteria.c.Actinobacteria.o.Corynebacteriales.f.Corynebacteriaceae.g.Corynebacterium.s.Corynebacterium.otitidis	0.181626	0.290421	0.178459	0.701764		p.Proteobacteria.c.Alphaproteobacteria.o.Rhizobiales.f.Rhizobiales.na.g.Rhizobiales.na.s.Rhizobiales.bacterium	0.158356	0.0527997	0.00933232	2.45516
p.Bacteroidetes.c.Bacteroidia.o.Bacteroidales.f.Bacteroidaceae.g.Bacteroides.s.Bacteroides.sp.AM22.3LB	0.2726	0.0233087	0.0064577	1.83418		p.Bacteroidetes.c.Bacteroidia.o.Bacteroidales.f.Bacteroidaceae.g.Bacteroides.s.Bacteroides.vulgatus	0.182853	0.416013	0.24005	0.792647		p.Proteobacteria.c.Betaproteobacteria.o.Burkholderiales.f.Oxalobacteraceae.g.Oxalobacteraceae.uc.s.Oxalobacteraceae.uc	0.158786	0.015399	0.00673617	1.15083
p.Bacteroidetes.c.Bacteroidia.o.Bacteroidales.f.Bacteroidaceae.g.Bacteroides.s.Bacteroides.intestinalis	0.274407	0.0118495	0.00740382	0.67053		p.Firmicutes.c.Tissierellia.o.Tissierellales.f.Peptoniphilaceae.g.Anaerococcus.s.Anaerococcus.nagyae	0.183294	0.0165171	0.00787152	1.04539		p.Firmicutes.c.Bacilli.o.Bacilli.uc.f.Bacilli.uc.g.Bacilli.uc.s.Bacilli.uc	0.15888	0.121182	0.0643374	0.909649
p.Actinobacteria.c.Actinobacteria.o.Micrococcales.f.Micrococcaceae.g.Micrococcus.s.Micrococcus.terreus	0.274712	0.00631716	0.00843601	-0.411063		p.Bacteroidetes.c.Bacteroidia.o.Bacteroidales.f.Bacteroidaceae.g.Bacteroides.s.Bacteroides.plebeius	0.184045	0.359982	0.176251	1.02924		p.Proteobacteria.c.Betaproteobacteria.o.Burkholderiales.f.Burkholderiaceae.g.Paraburkholderia.s.Paraburkholderia.sp.DHOM06	0.158909	0.0278819	0.00645561	2.05059
p.Actinobacteria.c.Actinobacteria.o.Bifidobacteriales.f.Bifidobacteriales.uc.g.Bifidobacteriales.uc.s.Bifidobacteriales.uc	0.290568	0.0175494	0.00140117	3.54659		p.Fusobacteria.c.Fusobacteriia.o.Fusobacteriales.f.Fusobacteriaceae.g.Fusobacterium.s.Fusobacterium.hwasookii	0.185998	0.00738819	0.0119227	-0.672022		p.Actinobacteria.c.Actinobacteria.o.Corynebacteriales.f.Corynebacteriaceae.g.Corynebacterium.s.Corynebacterium.ureicelerivorans	0.159902	0.0332397	0.0160621	1.03271
p.Proteobacteria.c.Betaproteobacteria.o.Burkholderiales.f.Alcaligenaceae.g.Alcaligenaceae.uc.s.Alcaligenaceae.uc	0.29166	0.00289566	0.0209356	-2.80771		p.Spirochaetes.c.Spirochaetia.o.Spirochaetales.f.Spirochaetaceae.g.Treponema.s.Treponema.socranskii	0.186077	0.0924435	0.360353	-1.95982		p.Proteobacteria.c.Alphaproteobacteria.o.Rhizobiales.f.Hyphomicrobiaceae.g.Rhodoplanes.s.Rhodoplanes.sp.Z2.YC6860	0.160358	0.0301277	0.0158378	0.912342
p.Bacteroidetes.c.Bacteroidia.o.Bacteroidales.f.Prevotellaceae.g.Paraprevotella.s.Paraprevotella.uc	0.291883	0.0457542	0.0180007	1.34052		p.Actinobacteria.c.Actinobacteria.o.Corynebacteriales.f.Mycobacteriaceae.g.Mycobacteroides.s.Mycobacteroides.abscessus	0.187415	0.0193272	0.0144344	0.414783		p.Actinobacteria.c.Actinobacteria.o.Micrococcales.f.Brevibacteriaceae.g.Brevibacterium.s.Brevibacterium.mcbrellneri	0.1616	0.0269337	0.0134066	0.987285
p.Proteobacteria.c.Betaproteobacteria.o.Burkholderiales.f.Burkholderiaceae.g.Burkholderia.s.Burkholderia.dolosa	0.295255	0.0220462	0.0156399	0.492365		p.Firmicutes.c.Tissierellia.o.Tissierellales.f.Peptoniphilaceae.g.Parvimonas.s.Parvimonas.micra	0.189506	0.0271616	0.0448785	-0.719156		p.Firmicutes.c.Firmicutes.na.o.Firmicutes.na.f.Firmicutes.na.g.Firmicutes.na.s.Firmicutes.bacterium.CAG.176	0.161794	0.00122927	0.00776638	-2.35272
p.Proteobacteria.c.Betaproteobacteria.o.Burkholderiales.f.Burkholderiaceae.g.Paraburkholderia.s.Paraburkholderia.rhizosphaerae	0.296463	0.0178429	0.014233	0.323871		p.Proteobacteria.c.Gammaproteobacteria.o.Pseudomonadales.f.Moraxellaceae.g.Acinetobacter.s.Acinetobacter.johnsonii	0.196187	0.0179681	0.0139344	0.360964		p.Proteobacteria.c.Betaproteobacteria.o.Burkholderiales.f.Oxalobacteraceae.g.Massilia.s.Massilia.uc	0.163226	0.0198647	0.0176855	0.164465
p.Bacteroidetes.c.Bacteroidia.o.Bacteroidales.f.Prevotellaceae.g.Prevotella.s.Prevotella.copri	0.303832	0.191337	0.119415	0.679638		p.Firmicutes.c.Clostridia.o.Clostridiales.f.Lachnospiraceae.g.Blautia.s..Ruminococcus.gnavus	0.200026	0.0213261	0.024543	-0.200457		p.Proteobacteria.c.Betaproteobacteria.o.Burkholderiales.f.Burkholderiaceae.g.Burkholderia.s.Burkholderia.ambifaria	0.165596	0.0697205	0.111173	-0.670368
p.Proteobacteria.c.Betaproteobacteria.o.Burkholderiales.f.Burkholderiaceae.g.Cupriavidus.s.Cupriavidus.necator	0.304743	0.0232736	0.00334471	2.75882		p.Bacteroidetes.c.Bacteroidia.o.Bacteroidales.f.Prevotellaceae.g.Prevotella.s.Prevotella.stercorea	0.205484	0.245817	0.42661	-0.794699		p.Proteobacteria.c.Betaproteobacteria.o.Burkholderiales.f.Burkholderiaceae.g.Paraburkholderia.s.Paraburkholderia.sp.S27	0.167721	0.0302632	0.00250629	3.41641
p.Firmicutes.c.Bacilli.o.Lactobacillales.f.Lactobacillaceae.g.Lactobacillus.s.Lactobacillus.crispatus	0.305816	0.200375	0.533806	-1.41312		p.Firmicutes.c.Clostridia.o.Clostridiales.f.Lachnospiraceae.g.Lachnoclostridium.s..Clostridium.bolteae	0.206028	0.0210005	0.0456908	-1.11211		p.Verrucomicrobia.c.Verrucomicrobiae.o.Verrucomicrobiales.f.Akkermansiaceae.g.Akkermansia.s.Akkermansia.muciniphila	0.168891	0.342269	0.0894951	1.93095
p.Firmicutes.c.Clostridia.o.Clostridiales.f.Ruminococcaceae.g.Subdoligranulum.s.Subdoligranulum.variabile	0.309765	0.00521299	0.00181962	1.46386		p.Bacteroidetes.c.Bacteroidia.o.Bacteroidales.f.Bacteroidaceae.g.Bacteroides.s.uncultured.Bacteroides.sp.	0.20751	0.0355957	0.0215748	0.715714		p.Bacteroidetes.c.Bacteroidia.o.Bacteroidales.f.Prevotellaceae.g.Prevotella.s.Prevotella.sp.Marseille.P4119	0.170037	0.00661616	0.0400285	-2.53308
p.Bacteroidetes.c.Bacteroidia.o.Bacteroidales.f.Tannerellaceae.g.Tannerella.s.Tannerella.uc	0.310335	0.015721	0.0925484	-2.54916		p.Actinobacteria.c.Actinobacteria.o.Bifidobacteriales.f.Bifidobacteriaceae.g.Bifidobacterium.s.Bifidobacterium.longum	0.210823	0.0132624	0.0032711	1.93879		p.Proteobacteria.c.Alphaproteobacteria.o.Rhizobiales.f.Hyphomicrobiaceae.g.Hyphomicrobium.s.Hyphomicrobium.sp.	0.174441	0.0294427	0.0179326	0.704115
p.Firmicutes.c.Clostridia.o.Clostridiales.f.Clostridiales.Family.XIII.Incertae.Sedis.g.Mogibacterium.s.Mogibacterium.uc	0.311139	0.00153115	0.00452378	-1.49741		p.Firmicutes.c.Negativicutes.o.Veillonellales.f.Veillonellaceae.g.Veillonella.s.Veillonella.uc	0.213076	0.0888515	0.0603082	0.557092		p.Proteobacteria.c.Alphaproteobacteria.o.Caulobacterales.f.Caulobacteraceae.g.Brevundimonas.s.Brevundimonas.uc	0.176009	0.0357046	0.00783808	2.13694
p.Firmicutes.c.Bacilli.o.Lactobacillales.f.Streptococcaceae.g.Streptococcus.s.Streptococcus.oralis	0.312849	0.0201301	0.00468856	2.07652		p.Firmicutes.c.Clostridia.o.Clostridiales.f.Ruminococcaceae.g.Ruminococcus.s.Ruminococcus.lactaris	0.21544	0.0257786	0.0275855	-0.0968092		p.Fusobacteria.c.Fusobacteriia.o.Fusobacteriales.f.Fusobacteriaceae.g.Fusobacterium.s.Fusobacterium.hwasookii	0.177854	0.0105084	0.0164325	-0.62758
p.Firmicutes.c.Erysipelotrichia.o.Erysipelotrichales.f.Erysipelotrichaceae.g.Catenibacterium.s.Catenibacterium.mitsuokai	0.314878	0.0268347	0.00640571	2.04798		p.Actinobacteria.c.Actinobacteria.o.Micrococcales.f.Microbacteriaceae.g.Leifsonia.s.Leifsonia.uc	0.215721	0.03783	0.0450288	-0.249775		p.Bacteroidetes.c.Bacteroidia.o.Bacteroidales.f.Tannerellaceae.g.Parabacteroides.s.Parabacteroides.distasonis	0.178088	0.0784607	0.0774609	0.018416
p.Bacteroidetes.c.Bacteroidia.o.Bacteroidales.f.Prevotellaceae.g.Prevotella.s.Prevotella.denticola	0.32908	0.0146271	0.0196144	-0.420532		p.Bacteroidetes.c.Bacteroidia.o.Bacteroidales.f.Prevotellaceae.g.Prevotella.s.Prevotella.oris	0.215951	0.00431102	0.0226497	-2.32674		p.Firmicutes.c.Erysipelotrichia.o.Erysipelotrichales.f.Erysipelotrichaceae.g.Catenibacterium.s.Catenibacterium.uc	0.180484	0.36991	0.0111681	5.00509
p.Firmicutes.c.Clostridia.o.Clostridiales.f.Ruminococcaceae.g.Ruminococcus.s.Ruminococcus.lactaris	0.329898	0.0418802	0.016333	1.35257		p.Actinobacteria.c.Actinobacteria.o.Micrococcales.f.Micrococcaceae.g.Kocuria.s.Kocuria.uc	0.216599	0.164526	0.0888976	0.886209		p.Bacteroidetes.c.Bacteroidia.o.Bacteroidales.f.Rikenellaceae.g.Alistipes.s.Alistipes.uc	0.181466	1.19178	2.28671	-0.939952
p.Firmicutes.c.Clostridia.o.Clostridiales.f.Peptostreptococcaceae.g.Clostridioides.s.Clostridioides.difficile	0.3309	0.0308663	0.168857	-2.4475		p.Proteobacteria.c.Betaproteobacteria.o.Burkholderiales.f.Alcaligenaceae.g.Alcaligenaceae.uc.s.Alcaligenaceae.uc	0.21788	0.00555545	0.00362371	0.583122		p.Firmicutes.c.Tissierellia.o.Tissierellales.f.Peptoniphilaceae.g.Anaerococcus.s.Anaerococcus.nagyae	0.182901	0.0235258	0.011211	1.04551
p.Firmicutes.c.Clostridia.o.Clostridiales.f.Lachnospiraceae.g.Coprococcus.s.Coprococcus.catus	0.331534	0.0190531	0.00570215	1.72117		p.Proteobacteria.c.Betaproteobacteria.o.Neisseriales.f.Neisseriaceae.g.Neisseria.s.Neisseria.uc	0.218638	0.111652	0.0117835	3.21661		p.Firmicutes.c.Firmicutes.uc.o.Firmicutes.uc.f.Firmicutes.uc.g.Firmicutes.uc.s.Firmicutes.uc	0.183277	1.30055	0.844758	0.622295
p.Actinobacteria.c.Actinobacteria.o.Propionibacteriales.f.Propionibacteriaceae.g.Propionibacteriaceae.uc.s.Propionibacteriaceae.uc	0.331831	2.12786	2.1656	-0.025361		p.Proteobacteria.c.Betaproteobacteria.o.Burkholderiales.f.Burkholderiaceae.g.Polynucleobacter.s.Polynucleobacter.sp.MWH.Adler.W8	0.220631	0.00663753	0.00576068	0.196318		p.Firmicutes.c.Clostridia.o.Clostridiales.f.Lachnospiraceae.g.Blautia.s..Ruminococcus.gnavus	0.186803	0.0304346	0.0273047	0.154619
p.Proteobacteria.c.Betaproteobacteria.o.Burkholderiales.f.Comamonadaceae.g.Limnohabitans.s.Limnohabitans.sp.Rim11	0.337483	0.0170631	0.00195534	3.05562		p.Proteobacteria.c.Betaproteobacteria.o.Burkholderiales.f.Burkholderiaceae.g.Paraburkholderia.s.Paraburkholderia.mimosarum	0.221502	0.00904716	0.00218071	1.93339		p.Proteobacteria.c.Gammaproteobacteria.o.Pasteurellales.f.Pasteurellaceae.g.Haemophilus.s.Haemophilus.uc	0.188375	0.0470311	0.0544979	-0.211076
p.Bacteroidetes.c.Bacteroidia.o.Bacteroidales.f.Bacteroidaceae.g.Bacteroides.s.Bacteroides.sp.KCTC.15687	0.348691	0.00400553	0.000553737	2.63216		p.Proteobacteria.c.Betaproteobacteria.o.Burkholderiales.f.Burkholderiaceae.g.Ralstonia.s.Ralstonia.pickettii	0.227167	0.0194029	0.0365929	-0.906485		p.Bacteroidetes.c.Bacteroidia.o.Bacteroidales.f.Bacteroidaceae.g.Bacteroides.s.Bacteroides.plebeius	0.188566	0.512707	0.243433	1.07348
p.Actinobacteria.c.Actinobacteria.o.Micrococcales.f.Micrococcaceae.g.Kocuria.s.Kocuria.rhizophila	0.351368	0.0156085	0.00346511	2.13636		p.Fusobacteria.c.Fusobacteriia.o.Fusobacteriales.f.Fusobacteriaceae.g.Fusobacterium.s.Fusobacterium.necrophorum	0.227249	0.117608	2.27598	-4.27148		p.Firmicutes.c.Negativicutes.o.Veillonellales.f.Veillonellaceae.g.Dialister.s.Dialister.uc	0.189439	0.0195352	0.0463387	-1.23087
p.Proteobacteria.c.Betaproteobacteria.o.Burkholderiales.f.Burkholderiaceae.g.Paraburkholderia.s.Paraburkholderia.eburnea	0.353308	0.0102273	0.00216417	2.18438		p.Firmicutes.c.Clostridia.o.Clostridia.na.f.Clostridia.na.g.Clostridia.na.s.Clostridia.bacterium	0.228832	0.0335512	0.0537789	-0.676585		p.Actinobacteria.c.Actinobacteria.o.Corynebacteriales.f.Mycobacteriaceae.g.Mycobacteroides.s.Mycobacteroides.abscessus	0.189552	0.0191669	0.0205614	-0.0995068
p.Bacteroidetes.c.Flavobacteriia.o.Flavobacteriales.f.Flavobacteriaceae.g.Chryseobacterium.s.Chryseobacterium.hominis	0.353435	0.00712137	0.0134069	-0.902417		p.Fusobacteria.c.Fusobacteriia.o.Fusobacteriales.f.Leptotrichiaceae.g.Leptotrichia.s.Leptotrichia.hofstadii	0.231217	0.0468424	0.0623063	-0.409625		p.Proteobacteria.c.Alphaproteobacteria.o.Sphingomonadales.f.Sphingomonadaceae.g.Sphingomonas.s.Sphingomonas.uc	0.195979	0.179908	0.172361	0.0616952
p.Proteobacteria.c.Betaproteobacteria.o.Burkholderiales.f.Burkholderiaceae.g.Paraburkholderia.s.Paraburkholderia.aromaticivorans	0.355741	0.014977	0.0280865	-0.902205		p.Proteobacteria.c.Betaproteobacteria.o.Burkholderiales.f.Burkholderiaceae.g.Paraburkholderia.s.Paraburkholderia.kururiensis	0.232474	0.0427652	0.0473181	-0.145134		p.Firmicutes.c.Clostridia.o.Clostridiales.f.Lachnospiraceae.g.Lachnoclostridium.s..Clostridium.aldenense	0.196059	0.00415587	0.021947	-2.30389
p.Proteobacteria.c.Gammaproteobacteria.o.Pseudomonadales.f.Pseudomonadaceae.g.Pseudomonas.s.Pseudomonas.stutzeri	0.360109	0.0168551	0.000716693	4.35886		p.Bacteroidetes.c.Bacteroidia.o.Bacteroidales.f.Prevotellaceae.g.Prevotella.s.Prevotella.intermedia	0.234888	0.126369	0.200281	-0.663314		p.Bacteroidetes.c.Bacteroidia.o.Bacteroidales.f.Prevotellaceae.g.Prevotella.s.Prevotella.veroralis	0.196126	0.0175281	0.00365676	2.15431
p.Proteobacteria.c.Betaproteobacteria.o.Burkholderiales.f.Burkholderiaceae.g.Trinickia.s.Paraburkholderia.caryophylli	0.360571	0.062354	0.00154436	5.23857		p.Firmicutes.c.Clostridia.o.Clostridiales.f.Lachnospiraceae.g.Oribacterium.s.Oribacterium.parvum	0.235653	0.0189347	0.361055	-4.23486		p.Firmicutes.c.Clostridia.o.Clostridiales.f.Peptostreptococcaceae.g.Filifactor.s.Filifactor.alocis	0.19747	0.00753363	0.171441	-4.44354
p.Firmicutes.c.Erysipelotrichia.o.Erysipelotrichales.f.Erysipelotrichaceae.g.Holdemania.s.Holdemania.filiformis	0.362466	0.00429615	0.0220062	-2.32748		p.Proteobacteria.c.Betaproteobacteria.o.Burkholderiales.f.Burkholderiaceae.g.Paraburkholderia.s.Paraburkholderia.phosphatilytica	0.239783	0.0276897	0.0200007	0.464253		p.Fusobacteria.c.Fusobacteriia.o.Fusobacteriales.f.Fusobacteriaceae.g.Fusobacterium.s.Fusobacterium.sp.CM1	0.200153	0.00277227	0.00443516	-0.614034
p.Bacteroidetes.c.Bacteroidia.o.Bacteroidales.f.Prevotellaceae.g.Prevotella.s.Prevotella.salivae	0.365442	0.00396687	0.00212247	0.868786		p.Firmicutes.c.Erysipelotrichia.o.Erysipelotrichales.f.Erysipelotrichaceae.g.Erysipelotrichaceae.uc.s.Erysipelotrichaceae.uc	0.240809	0.0376197	0.0261962	0.517906		p.Proteobacteria.c.Gammaproteobacteria.o.Pseudomonadales.f.Moraxellaceae.g.Acinetobacter.s.Acinetobacter.johnsonii	0.200435	0.0255901	0.00268243	3.09157
p.Firmicutes.c.Clostridia.o.Clostridiales.f.Clostridiales.na.g.Clostridiales.na.s.Clostridiales.bacterium	0.371636	0.0428672	0.0204816	1.06151		p.Bacteroidetes.c.Bacteroidia.o.Bacteroidales.f.Tannerellaceae.g.Parabacteroides.s.Parabacteroides.distasonis	0.241096	0.0551594	0.0590198	-0.0971587		p.Actinobacteria.c.Actinobacteria.o.Bifidobacteriales.f.Bifidobacteriaceae.g.Scardovia.s.Scardovia.wiggsiae	0.203657	0.0289241	0.00185912	3.7208
p.Bacteroidetes.c.Bacteroidia.o.Bacteroidales.f.Prevotellaceae.g.Prevotella.s.Prevotella.intermedia	0.374135	0.140262	0.117	0.261386		p.Bacteroidetes.c.Bacteroidia.o.Bacteroidales.f.Prevotellaceae.g.Prevotella.s.Prevotella.nigrescens	0.241794	0.039749	0.198214	-2.31071		p.Actinobacteria.c.Actinobacteria.o.Corynebacteriales.f.Corynebacteriaceae.g.Corynebacterium.s.Corynebacterium.uc	0.204002	0.64216	0.418205	0.618288
p.Firmicutes.c.Clostridia.o.Clostridiales.f.Lachnospiraceae.g.Lachnoclostridium.s..Clostridium.asparagiforme	0.383854	0.00451436	0.0176087	-1.93791		p.Firmicutes.c.Clostridia.o.Clostridiales.f.Ruminococcaceae.g.Ruminococcaceae.uc.s.Ruminococcaceae.uc	0.245487	0.129727	0.0777245	0.737151		p.Firmicutes.c.Clostridia.o.Clostridiales.f.Ruminococcaceae.g.Ruminococcaceae.na.s.Ruminococcaceae.bacterium.AF10.16	0.207677	0.00128667	0.00752268	-2.25768
p.Bacteroidetes.c.Bacteroidia.o.Bacteroidales.f.Prevotellaceae.g.Prevotella.s.Prevotella.melaninogenica	0.384453	0.0278967	0.0194347	0.518988		p.Proteobacteria.c.Gammaproteobacteria.o.Pasteurellales.f.Pasteurellaceae.g.Haemophilus.s.Haemophilus.uc	0.24631	0.0329972	0.0610352	-0.882214		p.Bacteroidetes.c.Bacteroidia.o.Bacteroidales.f.Bacteroidaceae.g.Bacteroides.s.uncultured.Bacteroides.sp.	0.21063	0.050692	0.0301992	0.740322
p.Bacteroidetes.c.Bacteroidia.o.Bacteroidales.f.Bacteroidaceae.g.Bacteroides.s.Bacteroides.dorei	0.390822	0.0413564	0.0400805	0.0450853		p.Firmicutes.c.Clostridia.o.Clostridiales.f.Peptostreptococcaceae.g.Peptostreptococcus.s.Peptostreptococcus.stomatis	0.250933	0.0229609	0.018226	0.329079		p.Synergistetes.c.Synergistia.o.Synergistales.f.Synergistaceae.g.Fretibacterium.s.Fretibacterium.fastidiosum	0.212768	0.0111387	0.0317099	-1.47958
p.Proteobacteria.c.Betaproteobacteria.o.Nitrosomonadales.f.Methylophilaceae.g.Methylotenera.s.Methylotenera.versatilis	0.39635	0.0169916	0.00640837	1.39153		p.Firmicutes.c.Clostridia.o.Clostridiales.f.Lachnospiraceae.g.Blautia.s..Ruminococcus.torques	0.251155	0.0146049	0.00338133	2.03098		p.Proteobacteria.c.Betaproteobacteria.o.Burkholderiales.f.Burkholderiaceae.g.Paraburkholderia.s.Paraburkholderia.mimosarum	0.215788	0.0128923	0.00311416	1.93086
p.Firmicutes.c.Clostridia.o.Clostridiales.f.Lachnospiraceae.g.Roseburia.s.Roseburia.inulinivorans	0.402906	0.03702	0.0603537	-0.703482		p.Proteobacteria.c.Gammaproteobacteria.o.Pasteurellales.f.Pasteurellaceae.g.Haemophilus.s.Haemophilus.parainfluenzae	0.251254	0.0224433	0.00202132	3.31803		p.Actinobacteria.c.Actinobacteria.o.Micrococcales.f.Microbacteriaceae.g.Leifsonia.s.Leifsonia.uc	0.216396	0.0327537	0.0641422	-0.961876
p.Proteobacteria.c.Betaproteobacteria.o.Burkholderiales.f.Burkholderiaceae.g.Burkholderia.s.Burkholderia.sp.IDO3	0.415639	0.0243732	0.00355347	2.74047		p.Firmicutes.c.Firmicutes.na.o.Firmicutes.na.f.Firmicutes.na.g.Firmicutes.na.s.Firmicutes.bacterium.CAG.170	0.25747	0.0263967	0.0295439	-0.161037		p.Firmicutes.c.Bacilli.o.Lactobacillales.f.Lactobacillaceae.g.Lactobacillus.s.Lactobacillus.crispatus	0.218418	0.0426564	0.104246	-1.28196
p.Bacteroidetes.c.Bacteroidia.o.Bacteroidales.f.Prevotellaceae.g.Prevotella.s.Prevotella.sp.F0091	0.43301	0.00145693	0.00126866	0.184657		p.Proteobacteria.c.Betaproteobacteria.o.Burkholderiales.f.Burkholderiaceae.g.Paraburkholderia.s.Paraburkholderia.rhizosphaerae	0.25969	0.010583	0.00621511	0.744269		p.Firmicutes.c.Clostridia.o.Clostridiales.f.Lachnospiraceae.g.Lachnoanaerobaculum.s.Lachnoanaerobaculum.saburreum	0.218519	0.0076906	0.0299565	-1.91266
p.Bacteroidetes.c.Bacteroidia.o.Bacteroidales.f.Prevotellaceae.g.Prevotella.s.Prevotella.uc	0.441897	1.48708	1.19736	0.312604		p.Bacteroidetes.c.Bacteroidia.o.Bacteroidales.f.Bacteroidales.na.g.Bacteroidales.na.s.Bacteroidales.bacterium.43.8	0.260154	0.00902954	0.00565134	0.652601		p.Firmicutes.c.Clostridia.o.Clostridia.na.f.Clostridia.na.g.Clostridia.na.s.Clostridia.bacterium	0.21929	0.0357224	0.0765389	-1.09162
p.Firmicutes.c.Clostridia.o.Clostridiales.f.Lachnospiraceae.g.Lachnospiraceae.uc.s.Lachnospiraceae.uc	0.442574	0.203754	0.354997	-0.800646		p.Proteobacteria.c.Alphaproteobacteria.o.Rhodospirillales.f.Rhodospirillales.na.g.Rhodospirillales.na.s.Rhodospirillales.bacterium.URHD0017	0.264422	0.00466185	0.00120653	1.75052		p.Firmicutes.c.Negativicutes.o.Veillonellales.f.Veillonellaceae.g.Veillonella.s.Veillonella.uc	0.220652	0.118334	0.0858563	0.461203
p.Spirochaetes.c.Spirochaetia.o.Spirochaetales.f.Spirochaetaceae.g.Treponema.s.Treponema.denticola	0.442658	0.00366236	0.0423521	-3.49259		p.Proteobacteria.c.Betaproteobacteria.o.Burkholderiales.f.Burkholderiaceae.g.Trinickia.s.Paraburkholderia.caryophylli	0.264422	0.00457068	0.00120653	1.72352		p.Proteobacteria.c.Betaproteobacteria.o.Burkholderiales.f.Alcaligenaceae.g.Alcaligenaceae.uc.s.Alcaligenaceae.uc	0.220701	0.00791836	0.00516018	0.584447
p.Proteobacteria.c.Betaproteobacteria.o.Burkholderiales.f.Burkholderiaceae.g.Paraburkholderia.s.Paraburkholderia.sp.NEAU.SY24	0.449207	0.0194866	0.00148355	3.62018		p.Proteobacteria.c.Betaproteobacteria.o.Burkholderiales.f.Burkholderiaceae.g.Burkholderia.s.Burkholderia.metallica	0.264809	0.0426128	0.00617544	2.73698		p.Proteobacteria.c.Betaproteobacteria.o.Burkholderiales.f.Burkholderiaceae.g.Polynucleobacter.s.Polynucleobacter.sp.MWH.Adler.W8	0.221004	0.00946493	0.00821603	0.196091
p.Bacteroidetes.c.Bacteroidia.o.Bacteroidales.f.Prevotellaceae.g.Prevotella.s.Prevotella.stercorea.CAG.629	0.450192	0.028554	0.0682887	-1.25472		p.Bacteroidetes.c.Bacteroidia.o.Bacteroidales.f.Prevotellaceae.g.Prevotella.s.Prevotella.stercorea.CAG.629	0.271192	0.0513839	0.126317	-1.29343		p.Proteobacteria.c.Betaproteobacteria.o.Burkholderiales.f.Burkholderiaceae.g.Burkholderia.s.Burkholderia.sp.FL.7.2.10.S1.D7	0.22134	0.0208505	0.00519858	1.93159
p.Actinobacteria.c.Actinobacteria.o.Actinomycetales.f.Actinomycetaceae.g.Actinomycetaceae.uc.s.Actinomycetaceae.uc	0.4513	0.0450317	0.0925169	-1.03697		p.Bacteroidetes.c.Bacteroidia.o.Bacteroidales.f.Tannerellaceae.g.Tannerella.s.Tannerella.sp.oral.taxon.HOT.286	0.271332	0.0214378	0.0372756	-0.790862		p.Firmicutes.c.Clostridia.o.Clostridiales.f.Ruminococcaceae.g.Ruminococcus.s.Ruminococcus.lactaris	0.22145	0.0366769	0.0316272	0.211456
p.Bacteroidetes.c.Bacteroidia.o.Bacteroidales.f.Prevotellaceae.g.Prevotella.s.Prevotella.bivia	0.453657	0.0232704	0.00408964	2.47693		p.Proteobacteria.c.Betaproteobacteria.o.Burkholderiales.f.Burkholderiaceae.g.Burkholderia.s.Burkholderia.dolosa	0.273036	0.021908	0.0119179	0.864503		p.Firmicutes.c.Clostridia.o.Clostridiales.f.Lachnospiraceae.g.Lachnospiraceae.na.s.Lachnospiraceae.bacterium.oral.taxon.082	0.222397	0.00242853	0.0194679	-2.82902
p.Actinobacteria.c.Actinobacteria.o.Micrococcales.f.Dermacoccaceae.g.Kytococcus.s.Kytococcus.sedentarius	0.460555	0.00452358	0.00887244	-0.95496		p.Bacteroidetes.c.Bacteroidia.o.Bacteroidales.f.Bacteroidaceae.g.Bacteroides.s.Bacteroides.finegoldii	0.273354	0.0252199	0.0118052	1.07885		p.Bacteroidetes.c.Bacteroidia.o.Bacteroidales.f.Prevotellaceae.g.Prevotella.s.Prevotella.stercorea	0.225302	0.182312	0.207538	-0.186617
p.Bacteroidetes.c.Bacteroidia.o.Bacteroidales.f.Bacteroidaceae.g.Bacteroides.s.Bacteroides.sp.3.1.33FAA	0.461606	0.0144941	0.0041155	1.78915		p.Proteobacteria.c.Betaproteobacteria.o.Burkholderiales.f.Burkholderiaceae.g.Burkholderia.s.Burkholderia.sp.Bp8992	0.273385	0.0184548	0.019188	-0.0554627		p.Proteobacteria.c.Betaproteobacteria.o.Burkholderiales.f.Burkholderiaceae.g.Ralstonia.s.Ralstonia.pickettii	0.225332	0.0276843	0.0127285	1.09929
p.Bacteroidetes.c.Bacteroidia.o.Bacteroidales.f.Prevotellaceae.g.Prevotellaceae.uc.s.Prevotellaceae.uc	0.471568	0.0622671	0.0465984	0.417333		p.Firmicutes.c.Clostridia.o.Clostridiales.f.Lachnospiraceae.g.Lachnospiraceae.uc.s.Lachnospiraceae.uc	0.27489	0.191952	0.396631	-1.04607		p.Proteobacteria.c.Betaproteobacteria.o.Neisseriales.f.Neisseriaceae.g.Neisseria.s.Neisseria.uc	0.225939	0.0865778	0.0167768	2.34274
p.Proteobacteria.c.Alphaproteobacteria.o.Rhodobacterales.f.Rhodobacteraceae.g.Paracoccus.s.Paracoccus.yeei	0.477191	0.0063857	0.0252497	-1.96496		p.Firmicutes.c.Bacilli.o.Lactobacillales.f.Streptococcaceae.g.Streptococcus.s.Streptococcus.oralis	0.278023	0.0369724	0.00698647	2.36207		p.Actinobacteria.c.Actinobacteria.o.Micrococcales.f.Micrococcaceae.g.Rothia.s.Rothia.dentocariosa	0.227412	0.0155924	0.014208	0.130956
p.Proteobacteria.c.Alphaproteobacteria.o.Rhodobacterales.f.Rhodobacteraceae.g.Paracoccus.s.Paracoccus.uc	0.477944	0.0715104	0.0951177	-0.411009		p.Bacteroidetes.c.Bacteroidia.o.Bacteroidales.f.Odoribacteraceae.g.Odoribacter.s.Odoribacter.uc	0.281158	0.320404	0.421029	-0.393755		p.Proteobacteria.c.Epsilonproteobacteria.o.Campylobacterales.f.Campylobacteraceae.g.Campylobacter.s.Campylobacter.showae	0.231172	0.011835	0.0639523	-2.3986
p.Proteobacteria.c.Betaproteobacteria.o.Burkholderiales.f.Burkholderiaceae.g.Paraburkholderia.s.Paraburkholderia.phosphatilytica	0.478947	0.107157	0.0119744	3.14997		p.Firmicutes.c.Clostridia.o.Clostridiales.f.Clostridiales.na.g.Clostridiales.na.s.Clostridiales.bacterium.42.27	0.282795	0.00736037	0.00311082	1.17805		p.Proteobacteria.c.Betaproteobacteria.o.Burkholderiales.f.Burkholderiaceae.g.Cupriavidus.s.Cupriavidus.necator	0.232962	0.0219016	0.0090642	1.23993
p.Proteobacteria.c.Alphaproteobacteria.o.Sphingomonadales.f.Sphingomonadaceae.g.Novosphingobium.s.Novosphingobium.sp.SCN.66.18	0.479225	0.0492899	0.00926988	2.39685		p.Proteobacteria.c.Deltaproteobacteria.o.Desulfovibrionales.f.Desulfovibrionaceae.g.Bilophila.s.Bilophila.uc	0.285952	0.0352812	0.0270897	0.378034		p.Firmicutes.c.Erysipelotrichia.o.Erysipelotrichales.f.Erysipelotrichaceae.g.Erysipelotrichaceae.uc.s.Erysipelotrichaceae.uc	0.234016	0.0341536	0.0342998	-0.00609782
p.Bacteroidetes.c.Bacteroidia.o.Bacteroidales.f.Prevotellaceae.g.Prevotella.s.Prevotella.timonensis	0.481949	0.00214069	0.00376709	-0.784575		p.Firmicutes.c.Clostridia.o.Clostridiales.f.Ruminococcaceae.g.Gemmiger.s.Gemmiger.formicilis	0.285952	0.0230637	0.00111075	4.09411		p.Proteobacteria.c.Epsilonproteobacteria.o.Campylobacterales.f.Campylobacteraceae.g.Campylobacter.s.Campylobacter.sp.	0.236218	0.0039243	0.010107	-1.2883
p.Proteobacteria.c.Betaproteobacteria.o.Burkholderiales.f.Burkholderiaceae.g.Burkholderia.s.Burkholderia.sp.DHOD12	0.485378	0.0137071	0.0345021	-1.32481		p.Bacteroidetes.c.Bacteroidia.o.Bacteroidales.f.Bacteroidaceae.g.Bacteroides.s.Bacteroides.sp.3.1.33FAA	0.287126	0.00563395	0.00672795	-0.245842		p.Bacteroidetes.c.Bacteroidia.o.Bacteroidales.f.Bacteroidaceae.g.Bacteroides.s.Bacteroides.intestinalis	0.236243	0.0210943	0.0134434	0.636167
p.Firmicutes.c.Clostridia.o.Clostridia.uc.f.Clostridia.uc.g.Clostridia.uc.s.Clostridia.uc	0.486425	0.0169774	0.056019	-1.7158		p.Firmicutes.c.Tissierellia.o.Tissierellales.f.Peptoniphilaceae.g.Parvimonas.s.Parvimonas.uc	0.293947	0.00740577	0.0238782	-1.65551		p.Proteobacteria.c.Betaproteobacteria.o.Burkholderiales.f.Burkholderiaceae.g.Paraburkholderia.s.Paraburkholderia.kururiensis	0.237615	0.0489137	0.0367816	0.407762
p.Bacteroidetes.c.Bacteroidia.o.Bacteroidales.f.Bacteroidaceae.g.Bacteroides.s.Bacteroides.salyersiae	0.486513	0.130857	0.133176	-0.025318		p.Actinobacteria.c.Actinobacteria.uc.o.Actinobacteria.uc.f.Actinobacteria.uc.g.Actinobacteria.uc.s.Actinobacteria.uc	0.294242	0.00530906	0.0257223	-2.22312		p.Bacteroidetes.c.Bacteroidia.o.Bacteroidales.f.Prevotellaceae.g.Prevotella.s.Prevotella.maculosa	0.238819	0.0078904	0.0151434	-0.909881
p.Bacteroidetes.c.Bacteroidia.o.Bacteroidales.f.Bacteroidaceae.g.Bacteroides.s.Bacteroides.ovatus	0.49361	0.0843297	0.133159	-0.65835		p.Bacteroidetes.c.Bacteroidia.o.Bacteroidales.f.Prevotellaceae.g.Alloprevotella.s.Alloprevotella.sp.	0.295423	0.0970176	0.044291	1.12674		p.Actinobacteria.c.Actinobacteria.o.Micrococcales.f.Brevibacteriaceae.g.Brevibacterium.s.Brevibacterium.paucivorans	0.239501	0.0229397	0.000281249	5.17869
p.Proteobacteria.c.Betaproteobacteria.o.Burkholderiales.f.Burkholderiaceae.g.Paraburkholderia.s.Paraburkholderia.bannensis	0.496971	0.00718472	0.0047955	0.572438		p.Spirochaetes.c.Spirochaetia.o.Spirochaetales.f.Spirochaetaceae.g.Treponema.s.Treponema.uc	0.299834	0.0332402	0.116239	-1.79824		p.Bacteroidetes.c.Bacteroidia.o.Bacteroidales.f.Bacteroidaceae.g.Bacteroides.s.Bacteroides.massiliensis	0.241843	0.0282853	0.0211204	0.415245
p.Bacteroidetes.c.Bacteroidia.o.Bacteroidales.f.Bacteroidaceae.g.Bacteroidaceae.uc.s.Bacteroidaceae.uc	0.497691	0.0639778	0.049039	0.382885		p.Firmicutes.c.Clostridia.o.Clostridiales.f.Ruminococcaceae.g.Faecalibacterium.s.Faecalibacterium.uc	0.305079	0.226147	0.328183	-0.536738		p.Proteobacteria.c.Betaproteobacteria.o.Burkholderiales.f.Burkholderiaceae.g.Paraburkholderia.s.Paraburkholderia.phosphatilytica	0.243223	0.0394568	0.0143523	1.43623
p.Firmicutes.c.Clostridia.o.Clostridiales.f.Lachnospiraceae.g.Blautia.s.Blautia.uc	0.499201	0.0308981	0.0275537	0.164649		p.Firmicutes.c.Erysipelotrichia.o.Erysipelotrichales.f.Erysipelotrichaceae.g.Catenibacterium.s.Catenibacterium.mitsuokai	0.305171	0.0490887	0.0114551	2.07515		p.Firmicutes.c.Tissierellia.o.Tissierellales.f.Peptoniphilaceae.g.Parvimonas.s.Parvimonas.micra	0.245686	0.0386649	0.0627499	-0.693439
p.Proteobacteria.c.Alphaproteobacteria.o.Sphingomonadales.f.Sphingomonadaceae.g.Sphingobium.s.Sphingobium.uc	0.500647	0.0101097	0.00909987	0.150101		p.Bacteroidetes.c.Bacteroidia.o.Bacteroidales.f.Bacteroidaceae.g.Bacteroides.s.Bacteroides.dorei	0.305337	0.0604909	0.0409379	0.560395		p.Firmicutes.c.Clostridia.o.Clostridiales.f.Lachnospiraceae.g.Blautia.s..Ruminococcus.torques	0.249132	0.0208403	0.00481392	2.03431
p.Proteobacteria.c.Alphaproteobacteria.o.Sphingomonadales.f.Sphingomonadaceae.g.Novosphingobium.s.Novosphingobium.sp.NDB2Meth1	0.506142	0.00186321	0.0116946	-2.58066		p.Bacteroidetes.c.Bacteroidia.o.Bacteroidales.f.Tannerellaceae.g.Tannerella.s.Tannerella.uc	0.306939	0.0286539	0.0957998	-1.73236		p.Firmicutes.c.Erysipelotrichia.o.Erysipelotrichales.f.Erysipelotrichaceae.g.Catenibacterium.s.Catenibacterium.sp.co.0103	0.249977	0.214151	0.00629	5.01111
p.Firmicutes.c.Bacilli.o.Lactobacillales.f.Streptococcaceae.g.Streptococcus.s.Streptococcus.pneumoniae	0.50934	0.0769215	0.0301987	1.34571		p.Proteobacteria.c.Gammaproteobacteria.o.Pseudomonadales.f.Pseudomonadaceae.g.Pseudomonas.s.Pseudomonas.stutzeri	0.307523	0.0316946	0.00136636	4.30085		p.Bacteroidetes.c.Bacteroidia.o.Bacteroidales.f.Bacteroidaceae.g.Bacteroides.s.Bacteroides.dorei	0.250229	0.0604787	0.0424814	0.505962
p.Bacteroidetes.c.Bacteroidia.o.Bacteroidales.f.Odoribacteraceae.g.Butyricimonas.s.Butyricimonas.virosa	0.510678	0.0393748	0.0181741	1.1107		p.Firmicutes.c.Clostridia.o.Clostridiales.f.Clostridiaceae.g.Clostridium.s.uncultured.Clostridium.sp.	0.311023	0.0464079	0.0527966	-0.185123		p.Proteobacteria.c.Alphaproteobacteria.o.Rhodospirillales.f.Rhodospirillales.na.g.Rhodospirillales.na.s.Rhodospirillales.bacterium.URHD0017	0.25125	0.00664413	0.00171966	1.75083
p.Proteobacteria.c.Betaproteobacteria.o.Burkholderiales.f.Burkholderiaceae.g.Caballeronia.s.Caballeronia.sordidicola	0.510851	0.00455294	0.00623678	-0.444774		p.Actinobacteria.c.Actinobacteria.o.Micrococcales.f.Micrococcaceae.g.Kocuria.s.Kocuria.rhizophila	0.311251	0.009863	0.00670534	0.539721		p.Proteobacteria.c.Betaproteobacteria.o.Burkholderiales.f.Burkholderiaceae.g.Trinickia.s.Paraburkholderia.caryophylli	0.25125	0.00650882	0.00171966	1.7227
p.Actinobacteria.c.Actinobacteria.o.Micrococcales.f.Micrococcaceae.g.Micrococcus.s.Micrococcus.luteus	0.514894	0.0462385	0.0223387	1.04589		p.Proteobacteria.c.Alphaproteobacteria.o.Rhizobiales.f.Phyllobacteriaceae.g.Mesorhizobium.s.Mesorhizobium.loti	0.311805	0.0207039	0.00572754	1.8088		p.Proteobacteria.c.Betaproteobacteria.o.Burkholderiales.f.Burkholderiaceae.g.Paraburkholderia.s.Paraburkholderia.rhizosphaerae	0.25359	0.0150725	0.00886204	0.742684
p.Actinobacteria.c.Actinobacteria.o.Propionibacteriales.f.Propionibacteriaceae.g.Propionibacterium.s.Propionibacterium.sp.434.HC2	0.514933	0.0102173	0.00177615	2.45287		p.Bacteroidetes.c.Bacteroidia.o.Bacteroidales.f.Bacteroidaceae.g.Bacteroides.s.Bacteroides.xylanisolvens	0.314481	0.0549756	0.0328982	0.736325		p.Actinobacteria.c.Actinobacteria.o.Actinomycetales.f.Actinomycetaceae.g.Actinomyces.s.Actinomyces.uc	0.25594	0.367773	0.594891	-0.693268
p.Bacteroidetes.c.Bacteroidia.o.Bacteroidales.f.Porphyromonadaceae.g.Porphyromonas.s.Porphyromonas.uenonis	0.519954	0.0239598	0.0145608	0.714268		p.Bacteroidetes.c.Bacteroidia.o.Bacteroidales.f.Prevotellaceae.g.Prevotella.s.Prevotella.denticola	0.316141	0.0285828	0.0362482	-0.340068		p.Firmicutes.c.Negativicutes.o.Veillonellales.f.Veillonellaceae.g.Dialister.s.Dialister.pneumosintes	0.25723	0.00277227	0.00265026	0.0572829
p.Actinobacteria.c.Actinobacteria.o.Bifidobacteriales.f.Bifidobacteriaceae.g.Bifidobacterium.s.Bifidobacterium.adolescentis	0.523104	0.067472	0.0082268	3.01905		p.Proteobacteria.c.Betaproteobacteria.o.Burkholderiales.f.Burkholderiaceae.g.Paraburkholderia.s.Paraburkholderia.aromaticivorans	0.318476	0.0289355	0.00748697	1.91478		p.Proteobacteria.c.Gammaproteobacteria.o.Pasteurellales.f.Pasteurellaceae.g.Haemophilus.s.Haemophilus.parainfluenzae	0.259592	0.0319505	0.00287596	3.31889
p.Proteobacteria.c.Gammaproteobacteria.o.Enterobacterales.f.Enterobacteriaceae.g.Escherichia.s.Escherichia.coli	0.524063	0.2071	0.216137	-0.0615811		p.Bacteroidetes.c.Bacteroidia.o.Bacteroidales.f.Prevotellaceae.g.Prevotella.s.Prevotella.salivae	0.322565	0.00771806	0.00396024	0.919581		p.Firmicutes.c.Clostridia.o.Clostridiales.f.Lachnospiraceae.g.Lachnoclostridium.s..Clostridium.bolteae	0.261065	0.0298763	0.0610462	-1.02205
p.Actinobacteria.c.Actinobacteria.o.Propionibacteriales.f.Propionibacteriaceae.g.Cutibacterium.s.Cutibacterium.uc	0.529392	0.0130681	0.00308865	2.04256		p.Acidobacteria.c.Acidobacteria.na.o.Acidobacteria.na.f.Acidobacteria.na.g.Acidobacteria.na.s.Acidobacteria.bacterium	0.322629	0.00850299	0.0397911	-2.19304		p.Bacteroidetes.c.Bacteroidia.o.Bacteroidales.f.Tannerellaceae.g.Tannerella.s.Tannerella.sp.oral.taxon.HOT.286	0.261665	0.00492504	0.0530179	-3.33574
p.Proteobacteria.c.Betaproteobacteria.o.Burkholderiales.f.Burkholderiaceae.g.Burkholderia.s.Burkholderia.plantarii	0.531082	0.127384	0.0168098	2.91364		p.Proteobacteria.c.Gammaproteobacteria.o.Enterobacterales.f.Enterobacteriaceae.g.Escherichia.s.Escherichia.coli	0.329824	0.0922606	0.178298	-0.948589		p.Bacteroidetes.c.Bacteroidia.o.Bacteroidales.f.Prevotellaceae.g.Prevotella.s.Prevotella.sp.ICM33	0.262845	0.00304475	0.00855323	-1.38785
p.Proteobacteria.c.Betaproteobacteria.o.Burkholderiales.f.Burkholderiaceae.g.Burkholderia.s.Burkholderia.sp.UYPR1.413	0.532347	0.00334681	0.0435533	-3.65886		p.Proteobacteria.c.Betaproteobacteria.o.Burkholderiales.f.Burkholderiaceae.g.Paraburkholderia.s.Paraburkholderia.eburnea	0.330553	0.0196956	0.00405455	2.21092		p.Proteobacteria.c.Betaproteobacteria.o.Burkholderiales.f.Burkholderiaceae.g.Burkholderia.s.Burkholderia.sp.DHOD12	0.263793	0.0352252	0.0122732	1.4939
p.Firmicutes.c.Clostridia.o.Clostridiales.f.Clostridiales.na.g.Clostridiales.na.s.Clostridiales.bacterium.1.7.47FAA	0.533468	0.00129973	0.00300648	-1.14443		p.Proteobacteria.c.Betaproteobacteria.o.Nitrosomonadales.f.Methylophilaceae.g.Methylotenera.s.Methylotenera.uc	0.335342	0.0328923	0.00676384	2.23965		p.Proteobacteria.c.Betaproteobacteria.o.Burkholderiales.f.Burkholderiaceae.g.Burkholderia.s.Burkholderia.metallica	0.264094	0.0328864	0.00879713	1.85999
p.Bacteroidetes.c.Bacteroidia.o.Bacteroidales.f.Odoribacteraceae.g.Odoribacter.s.Odoribacter.laneus	0.534589	0.0420913	0.042973	-0.0298317		p.Bacteroidetes.c.Bacteroidia.o.Bacteroidales.f.Bacteroidaceae.g.Bacteroides.s.Bacteroides.sp.KCTC.15687	0.336137	0.00752958	0.000555077	3.26511		p.Bacteroidetes.c.Bacteroidia.o.Bacteroidales.f.Bacteroidales.na.g.Bacteroidales.na.s.Bacteroidales.bacterium.43.8	0.266171	0.0128492	0.00804153	0.652687
p.Bacteroidetes.c.Bacteroidia.o.Bacteroidales.f.Tannerellaceae.g.Parabacteroides.s.Parabacteroides.distasonis	0.538891	0.044291	0.0466971	-0.0761361		p.Bacteroidetes.c.Bacteroidia.o.Bacteroidales.f.Prevotellaceae.g.Prevotella.s.Prevotella.copri	0.336321	0.306886	0.142448	1.10589		p.Proteobacteria.c.Betaproteobacteria.o.Burkholderiales.f.Burkholderiaceae.g.Burkholderia.s.Burkholderia.sp.Bp8992	0.267458	0.0179072	0.0273322	-0.600169
p.Proteobacteria.c.Betaproteobacteria.o.Burkholderiales.f.Burkholderiaceae.g.Paraburkholderia.s.Paraburkholderia.caballeronis	0.539804	0.0180729	0.019141	-0.0823508		p.Fusobacteria.c.Fusobacteriia.o.Fusobacteriales.f.Leptotrichiaceae.g.Leptotrichia.s.Leptotrichia.buccalis	0.339656	0.0286184	0.0468259	-0.705409		p.Firmicutes.c.Clostridia.o.Clostridiales.f.Clostridiales.na.g.Clostridiales.na.s.Clostridiales.bacterium.42.27	0.271153	0.0104712	0.00442842	1.17722
p.Bacteroidetes.c.Bacteroidia.o.Bacteroidales.f.Odoribacteraceae.g.Odoribacteraceae.uc.s.Odoribacteraceae.uc	0.541011	0.287794	0.388392	-0.432336		p.Firmicutes.c.Bacilli.o.Lactobacillales.f.Lactobacillaceae.g.Lactobacillus.s.Lactobacillus.crispatus	0.33973	0.144363	0.138381	0.0609463		p.Proteobacteria.c.Betaproteobacteria.o.Burkholderiales.f.Burkholderiaceae.g.Burkholderia.s.Burkholderia.dolosa	0.272102	0.0101081	0.0169901	-0.728825
p.Proteobacteria.c.Deltaproteobacteria.o.Desulfovibrionales.f.Desulfovibrionaceae.g.Desulfovibrio.s.Desulfovibrio.piger	0.541885	0.0183459	0.00532003	1.76502		p.Fusobacteria.c.Fusobacteriia.o.Fusobacteriales.f.Leptotrichiaceae.g.Leptotrichia.s.Leptotrichia.wadei	0.340556	0.0575682	0.117034	-1.02035		p.Bacteroidetes.c.Bacteroidia.o.Bacteroidales.f.Bacteroidaceae.g.Bacteroides.s.Bacteroides.fragilis	0.273757	1.57398	4.06961	-1.37027
p.Firmicutes.c.Firmicutes.na.o.Firmicutes.na.f.Firmicutes.na.g.Firmicutes.na.s.Firmicutes.bacterium.CAG.176	0.549065	0.00914404	0.00539141	0.750268		p.Bacteroidetes.c.Bacteroidia.o.Bacteroidales.f.Prevotellaceae.g.Prevotella.s.Prevotella.sp.CAG.386	0.341136	0.0185192	0.00115721	3.7331		p.Actinobacteria.c.Actinobacteria.o.Micrococcales.f.Micrococcaceae.g.Kocuria.s.Kocuria.uc	0.27474	0.161396	0.0890553	0.855211
p.Firmicutes.c.Clostridia.o.Clostridiales.f.Lachnospiraceae.g.Coprococcus.s.Coprococcus.uc	0.552381	0.0291017	0.0491166	-0.752891		p.Bacteroidetes.c.Bacteroidia.o.Bacteroidales.f.Bacteroidaceae.g.Bacteroides.s.Bacteroides.cellulosilyticus	0.347096	0.108688	0.023724	2.18374		p.Bacteroidetes.c.Bacteroidia.o.Bacteroidales.f.Bacteroidaceae.g.Bacteroides.s.Bacteroides.finegoldii	0.276318	0.0358594	0.0137587	1.35903
p.Proteobacteria.c.Deltaproteobacteria.o.Desulfovibrionales.f.Desulfovibrionaceae.g.Desulfovibrio.s.Desulfovibrio.uc	0.556391	0.0167481	0.037182	-1.14542		p.Bacteroidetes.c.Bacteroidia.o.Bacteroidales.f.Prevotellaceae.g.Prevotella.s.Prevotella.veroralis	0.353921	0.0123141	0.00759511	0.67912		p.Proteobacteria.c.Epsilonproteobacteria.o.Campylobacterales.f.Campylobacteraceae.g.Campylobacter.s.Campylobacter.rectus	0.27807	0.060157	0.176466	-1.54688
p.Actinobacteria.c.Actinobacteria.o.Actinomycetales.f.Actinomycetaceae.g.Actinomyces.s.Actinomyces.sp.oral.taxon.897	0.558685	0.00439662	0.00887244	-0.995041		p.Proteobacteria.c.Acidithiobacillia.o.Acidithiobacillales.f.Acidithiobacillaceae.g.Acidithiobacillus.s.Acidithiobacillus.thiooxidans	0.354893	0.0219243	0.0403444	-0.872253		p.Proteobacteria.c.Gammaproteobacteria.o.Gammaproteobacteria.uc.f.Gammaproteobacteria.uc.g.Gammaproteobacteria.uc.s.Gammaproteobacteria.uc	0.278837	0.277719	0.146775	0.918346
p.Firmicutes.c.Clostridia.o.Clostridiales.f.Oscillospiraceae.g.Oscillibacter.s.Oscillibacter.sp.57.20	0.560695	0.00681996	0.00643368	0.0827429		p.Proteobacteria.c.Betaproteobacteria.o.Nitrosomonadales.f.Methylophilaceae.g.Methylotenera.s.Methylotenera.versatilis	0.361182	0.00464387	0.0119332	-1.31503		p.Bacteroidetes.c.Bacteroidia.o.Bacteroidales.f.Bacteroidaceae.g.Bacteroides.s.Bacteroides.sp.3.1.33FAA	0.282109	0.00801752	0.00959492	-0.248828
p.Bacteroidetes.c.Bacteroidia.o.Bacteroidales.f.Prevotellaceae.g.Prevotella.s.Prevotella.sp.KCOM.3155	0.562977	0.0774595	0.00693695	3.4604		p.Firmicutes.c.Clostridia.o.Clostridiales.f.Lachnospiraceae.g.Lachnoclostridium.s..Clostridium.asparagiforme	0.361608	0.00846673	0.000564329	3.41272		p.Bacteroidetes.c.Bacteroidetes.uc.o.Bacteroidetes.uc.f.Bacteroidetes.uc.g.Bacteroidetes.uc.s.Bacteroidetes.uc	0.283171	0.254804	0.196511	0.374172
p.Firmicutes.c.Firmicutes.na.o.Firmicutes.na.f.Firmicutes.na.g.Firmicutes.na.s.Firmicutes.bacterium.CAG.124	0.565005	0.103323	0.0552707	0.901235		p.Bacteroidetes.c.Bacteroidia.o.Bacteroidales.f.Bacteroidaceae.g.Bacteroides.s.Bacteroides.intestinalis	0.368074	0.0148223	0.0105499	0.480713		p.Firmicutes.c.Bacilli.o.Lactobacillales.f.Streptococcaceae.g.Streptococcus.s.Streptococcus.oralis	0.284309	0.0233691	0.00692494	1.70338
p.Bacteroidetes.c.Bacteroidia.o.Bacteroidales.f.Tannerellaceae.g.Parabacteroides.s.Parabacteroides.sp.SN4	0.570462	0.0121626	0.00365335	1.70532		p.Actinobacteria.c.Actinobacteria.o.Actinomycetales.f.Actinomycetaceae.g.Actinomyces.s.Actinomyces.sp.ICM47	0.371615	0.0132135	0.0513392	-1.93765		p.Proteobacteria.c.Deltaproteobacteria.o.Desulfovibrionales.f.Desulfovibrionaceae.g.Bilophila.s.Bilophila.uc	0.284575	0.0246034	0.0355584	-0.52487
p.Bacteroidetes.c.Bacteroidia.o.Bacteroidales.f.Bacteroidaceae.g.Bacteroides.s.Bacteroides.nordii	0.575655	0.221029	0.184091	0.263675		p.Firmicutes.c.Bacilli.o.Lactobacillales.f.Streptococcaceae.g.Streptococcus.s.Streptococcus.mutans	0.376037	0.018744	0.00231533	2.88608		p.Actinobacteria.c.Actinobacteria.uc.o.Actinobacteria.uc.f.Actinobacteria.uc.g.Actinobacteria.uc.s.Actinobacteria.uc	0.286812	0.00756471	0.0189887	-1.28758
p.Firmicutes.c.Clostridia.o.Clostridiales.f.Clostridiaceae.g.Clostridium.s.Clostridium.uc	0.576586	0.350797	0.327166	0.100579		p.Actinobacteria.c.Actinobacteria.o.Micrococcales.f.Micrococcaceae.g.Micrococcus.s.Micrococcus.terreus	0.385831	0.0104179	0.015425	-0.554996		p.Firmicutes.c.Tissierellia.o.Tissierellales.f.Peptoniphilaceae.g.Parvimonas.s.Parvimonas.uc	0.286975	0.010543	0.0334216	-1.63132
p.Proteobacteria.c.Gammaproteobacteria.o.Pseudomonadales.f.Pseudomonadaceae.g.Pseudomonas.s.Pseudomonas.aeruginosa	0.58462	0.0694735	0.140105	-1.01082		p.Fusobacteria.c.Fusobacteriia.o.Fusobacteriales.f.Leptotrichiaceae.g.Leptotrichia.s.Leptotrichia.massiliensis	0.386871	0.0138418	0.0278885	-0.997461		p.Bacteroidetes.c.Bacteroidia.o.Bacteroidales.f.Rikenellaceae.g.Alistipes.s.Alistipes.ihumii	0.288429	0.00173972	0.00435936	-1.1676
p.Firmicutes.c.Clostridia.o.Clostridiales.f.Lachnospiraceae.g.Lachnoclostridium.s..Clostridium.clostridioforme	0.595964	0.0211537	0.032711	-0.626227		p.Firmicutes.c.Bacilli.o.Bacillales.f.Bacillales.na.g.Gemella.s.Gemella.uc	0.389107	0.0339828	0.0245756	0.46348		p.Bacteroidetes.c.Bacteroidia.o.Bacteroidales.f.Prevotellaceae.g.Prevotella.s.Prevotella.oris	0.289462	0.00613515	0.0261038	-2.02624
p.Proteobacteria.c.Alphaproteobacteria.o.Rhodobacterales.f.Rhodobacteraceae.g.Paracoccus.s.Paracoccus.salipaludis	0.596932	0.038284	0.00853444	2.15102		p.Bacteroidetes.c.Bacteroidia.o.Bacteroidales.f.Rikenellaceae.g.Alistipes.s.Alistipes.sp.CAG.29	0.389227	0.00992414	0.0551332	-2.44401		p.Proteobacteria.c.Gammaproteobacteria.o.Pseudomonadales.f.Pseudomonadaceae.g.Pseudomonas.s.Pseudomonas.aeruginosa	0.289969	0.0537837	0.0396428	0.436673
p.Firmicutes.c.Tissierellia.o.Tissierellales.f.Peptoniphilaceae.g.Finegoldia.s.Finegoldia.magna	0.60518	0.0157718	0.00853471	0.877474		p.Actinobacteria.c.Actinobacteria.o.Actinomycetales.f.Actinomycetaceae.g.Actinomyces.s.Actinomyces.uc	0.393777	0.282086	0.497728	-0.818658		p.Actinobacteria.c.Actinobacteria.o.Actinobacteria.uc.f.Actinobacteria.uc.g.Actinobacteria.uc.s.Actinobacteria.uc	0.291926	4.10849	4.51404	-0.135801
p.Actinobacteria.c.Actinobacteria.o.Corynebacteriales.f.Corynebacteriaceae.g.Corynebacterium.s.Corynebacterium.appendicis	0.606992	0.0268686	0.00560237	2.23963		p.Bacteroidetes.c.Flavobacteriia.o.Flavobacteriales.f.Flavobacteriaceae.g.Empedobacter.s.Empedobacter.falsenii	0.396263	0.0326069	0.00449006	2.79202		p.Firmicutes.c.Clostridia.o.Clostridiales.f.Clostridiales.Family.XIII.Incertae.Sedis.g.Clostridiales.Family.XIII.Incertae.Sedis.na.s..Eubacterium.infirmum	0.293288	0.00108162	0.00453098	-1.76095
p.Bacteroidetes.c.Bacteroidia.o.Bacteroidales.f.Porphyromonadaceae.g.Porphyromonas.s.Porphyromonas.gingivalis	0.614221	0.0339877	0.0078722	2.0948		p.Fusobacteria.c.Fusobacteriia.o.Fusobacteriales.f.Leptotrichiaceae.g.Leptotrichia.s.Leptotrichia.sp.oral.taxon.225	0.400827	0.0064834	0.0175918	-1.40524		p.Bacteroidetes.c.Bacteroidia.o.Bacteroidales.f.Prevotellaceae.g.Alloprevotella.s.Alloprevotella.sp.	0.29803	0.126083	0.0600097	1.06657
p.Firmicutes.c.Clostridia.o.Clostridiales.f.Ruminococcaceae.g.Anaerotruncus.s.Anaerotruncus.massiliensis	0.614372	0.0411427	0.00776205	2.38966		p.Actinobacteria.c.Actinobacteria.o.Propionibacteriales.f.Propionibacteriaceae.g.Propionibacteriaceae.uc.s.Propionibacteriaceae.uc	0.403066	2.29066	2.2643	0.0166952		p.Firmicutes.c.Clostridia.o.Clostridiales.f.Lachnospiraceae.g.Lachnoclostridium.s.Lachnoclostridium.sp.An14	0.299692	0.00330808	0.00350633	-0.0758971
p.Firmicutes.c.Erysipelotrichia.o.Erysipelotrichales.f.Erysipelotrichaceae.g.Erysipelotrichaceae.uc.s.Erysipelotrichaceae.uc	0.614654	0.0515743	0.0415058	0.312593		p.Bacteroidetes.c.Bacteroidia.o.Bacteroidales.f.Prevotellaceae.g.Prevotella.s.Prevotella.bivia	0.407801	0.0151921	0.00516	1.51237		p.Proteobacteria.c.Gammaproteobacteria.o.Pseudomonadales.f.Pseudomonadaceae.g.Pseudomonas.s.Pseudomonas.stutzeri	0.302178	0.0139901	0.00194683	2.63597
p.Proteobacteria.c.Gammaproteobacteria.o.Alteromonadales.f.Pseudoalteromonadaceae.g.Pseudoalteromonas.s.Pseudoalteromonas.uc	0.616143	0.0125319	0.0134609	-0.102301		p.Proteobacteria.c.Betaproteobacteria.o.Burkholderiales.f.Burkholderiaceae.g.Paraburkholderia.s.Paraburkholderia.sp.NEAU.SY24	0.410851	0.00769606	0.0028675	1.34856		p.Bacteroidetes.c.Bacteroidia.o.Bacteroidales.f.Prevotellaceae.g.Prevotella.s.Prevotella.stercorea.CAG.629	0.302432	0.037229	0.0911233	-1.28315
p.Firmicutes.c.Clostridia.o.Clostridiales.f.Ruminococcaceae.g.Ruminococcus.s.uncultured.Ruminococcus.sp.	0.616614	0.0250452	0.0249526	0.00532287		p.Proteobacteria.c.Deltaproteobacteria.o.Desulfobacterales.f.Desulfobulbaceae.g.Desulfobulbus.s.Desulfobulbus.oralis	0.412436	0.00602006	0.0501472	-3.00586		p.Bacteroidetes.c.Bacteroidia.o.Bacteroidales.f.Tannerellaceae.g.Tannerella.s.Tannerella.uc	0.304137	0.0407803	0.119148	-1.53843
p.Firmicutes.c.Bacilli.o.Lactobacillales.f.Streptococcaceae.g.Streptococcus.s.Streptococcus.mitis	0.621856	0.0396685	0.012873	1.61536		p.Firmicutes.c.Clostridia.o.Clostridiales.f.Ruminococcaceae.g.Subdoligranulum.s.Subdoligranulum.sp.60.17	0.414133	0.00758395	0.00652888	0.208562		p.Firmicutes.c.Clostridia.o.Clostridiales.f.Lachnospiraceae.g.Lachnoanaerobaculum.s.Lachnoanaerobaculum.sp.MSX33	0.304504	0.000840089	0.0016875	-0.769675
p.Firmicutes.c.Bacilli.o.Lactobacillales.f.Carnobacteriaceae.g.Dolosigranulum.s.Dolosigranulum.pigrum	0.629446	0.0351695	0.0128236	1.44769		p.Firmicutes.c.Clostridia.o.Clostridiales.f.Lachnospiraceae.g.Lachnoclostridium.s..Clostridium.clostridioforme	0.420769	0.0212099	0.0197912	0.0986471		p.Proteobacteria.c.Epsilonproteobacteria.o.Campylobacterales.f.Campylobacteraceae.g.Campylobacter.s.Campylobacter.gracilis	0.306318	0.00433025	0.0182924	-1.99114
p.Actinobacteria.c.Actinobacteria.o.Actinomycetales.f.Actinomycetaceae.g.Actinomyces.s.Actinomyces.sp.oral.taxon.448	0.63187	0.0122598	0.342222	-4.79049		p.Firmicutes.c.Negativicutes.o.Acidaminococcales.f.Acidaminococcaceae.g.Phascolarctobacterium.s.Phascolarctobacterium.uc	0.423194	0.00774101	0.0146721	-0.900617		p.Firmicutes.c.Erysipelotrichia.o.Erysipelotrichales.f.Erysipelotrichaceae.g.Catenibacterium.s.Catenibacterium.mitsuokai	0.307131	0.0481038	0.0163275	1.53802
p.Bacteroidetes.c.Bacteroidia.o.Bacteroidales.f.Rikenellaceae.g.Alistipes.s.Alistipes.putredinis	0.635048	0.0418713	0.0499495	-0.253896		p.Bacteroidetes.c.Bacteroidia.o.Bacteroidales.f.Bacteroidaceae.g.Bacteroides.s.Bacteroides.ovatus	0.424986	0.0501226	0.121965	-1.27864		p.Firmicutes.c.Clostridia.o.Clostridiales.f.Clostridiales.na.g.Clostridiales.na.s.Clostridiales.bacterium.VE202.28	0.30784	0.00273411	0.00191467	0.443516
p.Proteobacteria.c.Betaproteobacteria.o.Burkholderiales.f.Sutterellaceae.g.Sutterella.s.Sutterella.uc	0.64945	0.0861792	0.0348903	1.30181		p.Firmicutes.c.Clostridia.o.Clostridiales.f.Ruminococcaceae.g.Subdoligranulum.s.Subdoligranulum.variabile	0.42683	0.00542746	0.00338436	0.642888		p.Actinobacteria.c.Actinobacteria.o.Micrococcales.f.Micrococcaceae.g.Kocuria.s.Kocuria.rhizophila	0.308481	0.0140489	0.00955079	0.539792
p.Firmicutes.c.Clostridia.o.Clostridiales.f.Lachnospiraceae.g.Blautia.s..Ruminococcus.gnavus	0.656623	0.0402436	0.0131671	1.60375		p.Actinobacteria.c.Actinobacteria.o.Propionibacteriales.f.Propionibacteriaceae.g.Cutibacterium.s..Propionibacterium.namnetense	0.431439	0.0107182	0.0194726	-0.84626		p.Bacteroidetes.c.Bacteroidia.o.Bacteroidales.f.Prevotellaceae.g.Prevotella.s.Prevotella.denticola	0.309214	0.0189858	0.0510644	-1.41033
p.Bacteroidetes.c.Bacteroidia.o.Bacteroidales.f.Bacteroidaceae.g.Bacteroides.s.Bacteroides.thetaiotaomicron	0.657617	0.214428	0.345479	-0.687825		p.Firmicutes.c.Clostridia.o.Clostridiales.f.Clostridiales.na.g.Clostridiales.na.s.Clostridiales.bacterium.59.14	0.434283	0.00360659	0.00392514	-0.114366		p.Synergistetes.c.Synergistia.o.Synergistales.f.Synergistaceae.g.Fretibacterium.s.Fretibacterium.sp.OH1220.COT.178	0.311075	0.00996772	0.0283676	-1.47573
p.Proteobacteria.c.Betaproteobacteria.o.Burkholderiales.f.Burkholderiaceae.g.Caballeronia.s.Caballeronia.choica	0.658543	0.116528	0.00446529	4.67199		p.Proteobacteria.c.Betaproteobacteria.o.Burkholderiales.f.Comamonadaceae.g.Curvibacter.s.Curvibacter.uc	0.434625	0.0185966	0.00296738	2.54863		p.Proteobacteria.c.Deltaproteobacteria.o.Desulfovibrionales.f.Desulfovibrionaceae.g.Bilophila.s.Bilophila.sp.4.1.30	0.312109	0.00720981	0.00464113	0.597796
p.Actinobacteria.c.Coriobacteriia.o.Coriobacteriales.f.Coriobacteriaceae.g.Collinsella.s.Collinsella.uc	0.65976	0.0757183	0.0650759	0.218175		p.Bacteroidetes.c.Bacteroidetes.na.o.Bacteroidetes.na.f.Bacteroidetes.na.g.Bacteroidetes.na.s.Bacteroidetes.bacterium	0.434856	0.0309041	0.0266093	0.213966		p.Firmicutes.c.Bacilli.o.Lactobacillales.f.Streptococcaceae.g.Streptococcus.s.Streptococcus.anginosus	0.31228	0.00429921	0.0074987	-0.75394
p.Actinobacteria.c.Actinobacteria.o.Micrococcales.f.Microbacteriaceae.g.Curtobacterium.s.Curtobacterium.uc	0.66123	0.0170951	0.0613028	-1.8357		p.Proteobacteria.c.Alphaproteobacteria.o.Sphingomonadales.f.Sphingomonadaceae.g.Sphingomonas.s.Sphingomonas.sp.TF3	0.434856	0.0104436	0.0250876	-1.24418		p.Actinobacteria.c.Actinobacteria.o.Propionibacteriales.f.Propionibacteriaceae.g.Cutibacterium.s.Cutibacterium.acnes	0.312711	0.829217	0.877301	-0.0812881
p.Bacteroidetes.c.Bacteroidia.o.Bacteroidales.f.Bacteroidaceae.g.Bacteroides.s.Bacteroides.xylanisolvens	0.662126	0.0335677	0.0207029	0.694314		p.Bacteroidetes.c.Bacteroidia.o.Bacteroidales.f.Prevotellaceae.g.Prevotella.s.Prevotella.uc	0.435473	2.18652	1.81287	0.270328		p.Firmicutes.c.Clostridia.o.Clostridiales.f.Lachnospiraceae.g.Catonella.s.Catonella.morbi	0.314998	0.00317688	0.0208324	-2.58228
p.Proteobacteria.c.Gammaproteobacteria.o.Pseudomonadales.f.Moraxellaceae.g.Acinetobacter.s.Acinetobacter.baumannii	0.664378	0.0290142	0.018442	0.650644		p.Bacteroidetes.c.Bacteroidia.o.Bacteroidales.f.Odoribacteraceae.g.Butyricimonas.s.Butyricimonas.virosa	0.440652	0.0327271	0.0242912	0.426189		p.Bacteroidetes.c.Bacteroidia.o.Bacteroidales.f.Porphyromonadaceae.g.Porphyromonas.s.Porphyromonas.uenonis	0.315763	0.00349016	0.0194368	-2.36164
p.Firmicutes.c.Bacilli.o.Lactobacillales.f.Streptococcaceae.g.Streptococcus.s.Streptococcus.sanguinis	0.665924	0.00213647	0.00352538	-0.694415		p.Firmicutes.c.Erysipelotrichia.o.Erysipelotrichales.f.Erysipelotrichaceae.g.Coprobacillus.s.Coprobacillus.uc	0.441084	0.00371523	0.0179334	-2.19583		p.Firmicutes.c.Clostridia.o.Clostridiales.f.Clostridiales.na.g.Clostridiales.na.s.Clostridiales.bacterium.1.7.47FAA	0.317699	0.000729448	0.00785027	-2.91142
p.Proteobacteria.c.Gammaproteobacteria.o.Enterobacterales.f.Yersiniaceae.g.Serratia.s.Serratia.uc	0.668067	0.0213839	0.00691195	1.61397		p.Proteobacteria.c.Alphaproteobacteria.o.Rhodobacterales.f.Rhodobacteraceae.g.Paracoccus.s.Paracoccus.uc	0.441442	0.131633	0.119689	0.136946		p.Firmicutes.c.Clostridia.o.Clostridiales.f.Lachnospiraceae.g.Lachnoanaerobaculum.s.Lachnoanaerobaculum.sp.ICM7	0.317699	0.0072998	0.00430268	0.715893
p.Bacteroidetes.c.Bacteroidia.o.Bacteroidales.f.Odoribacteraceae.g.Odoribacter.s.Odoribacter.splanchnicus	0.682452	0.0362135	0.0249485	0.535599		p.Proteobacteria.c.Alphaproteobacteria.o.Rhodobacterales.f.Rhodobacteraceae.g.Paracoccus.s.Paracoccus.sanguinis	0.441823	0.0060941	0.00718374	-0.22852		p.Proteobacteria.c.Betaproteobacteria.o.Burkholderiales.f.Burkholderiaceae.g.Paraburkholderia.s.Paraburkholderia.aromaticivorans	0.324074	0.0117372	0.0106842	0.131359
p.Proteobacteria.c.Alphaproteobacteria.o.Sphingomonadales.f.Sphingomonadaceae.g.Sphingomonas.s.Sphingomonas.sp.	0.682562	0.0965592	0.00514723	4.20065		p.Firmicutes.c.Firmicutes.na.o.Firmicutes.na.f.Firmicutes.na.g.Firmicutes.na.s.Firmicutes.bacterium.CAG.83	0.444332	0.00314652	0.00858377	-1.37777		p.Bacteroidetes.c.Bacteroidia.o.Bacteroidales.f.Prevotellaceae.g.Prevotella.s.Prevotella.salivae	0.326571	0.0110071	0.00563539	0.922698
p.Firmicutes.c.Clostridia.o.Clostridiales.f.Lachnospiraceae.g.Dorea.s.Dorea.uc	0.690984	0.0529686	0.0862331	-0.70195		p.Firmicutes.c.Clostridia.o.Clostridiales.f.Clostridiaceae.g.Clostridium.s.Clostridium.sp.AT4	0.445025	0.0173263	0.0593354	-1.76106		p.Proteobacteria.c.Betaproteobacteria.o.Burkholderiales.f.Burkholderiaceae.g.Paraburkholderia.s.Paraburkholderia.eburnea	0.327076	0.00858249	0.00577165	0.544247
p.Bacteroidetes.c.Bacteroidia.o.Bacteroidales.f.Bacteroidaceae.g.Bacteroides.s.Bacteroides.sp.2.2.4	0.700253	0.00380737	0.00933888	-1.27023		p.Proteobacteria.c.Betaproteobacteria.o.Burkholderiales.f.Burkholderiaceae.g.Burkholderia.s.Burkholderia.sp.DHOD12	0.453043	0.0247413	0.0326679	-0.397382		p.Spirochaetes.c.Spirochaetia.o.Spirochaetales.f.Spirochaetaceae.g.Treponema.s.Treponema.socranskii	0.327924	0.0803826	0.292864	-1.86057
p.Firmicutes.c.Bacilli.o.Bacillales.f.Bacillaceae.g.Bacillus.s.Bacillus.uc	0.701632	0.0368592	0.00333594	3.4233		p.Fusobacteria.c.Fusobacteriia.o.Fusobacteriales.f.Leptotrichiaceae.g.Leptotrichiaceae.uc.s.Leptotrichiaceae.uc	0.453521	0.00678057	0.00929338	-0.44061		p.Proteobacteria.c.Betaproteobacteria.o.Nitrosomonadales.f.Methylophilaceae.g.Methylotenera.s.Methylotenera.uc	0.329589	0.0273445	0.00962847	1.47159
p.Bacteroidetes.c.Bacteroidia.o.Bacteroidales.f.Porphyromonadaceae.g.Porphyromonas.s.Porphyromonas.endodontalis	0.705664	0.170652	0.0549539	1.63281		p.Proteobacteria.c.Betaproteobacteria.o.Burkholderiales.f.Burkholderiaceae.g.Paraburkholderia.s.Paraburkholderia.bannensis	0.456842	0.0134657	0.00869492	0.616428		p.Bacteroidetes.c.Bacteroidia.o.Bacteroidales.f.Bacteroidaceae.g.Bacteroides.s.Bacteroides.sp.KCTC.15687	0.333809	0.0107043	0.00078967	3.26426
p.Actinobacteria.c.Actinobacteria.o.Micrococcales.f.Dermabacteraceae.g.Brachybacterium.s.Brachybacterium.uc	0.706181	0.0456587	0.0686176	-0.586525		p.Firmicutes.c.Clostridia.o.Clostridiales.f.Ruminococcaceae.g.Ruminococcus.s.uncultured.Ruminococcus.sp.	0.457833	0.025718	0.0464959	-0.847992		p.Bacteroidetes.c.Bacteroidia.o.Bacteroidales.f.Prevotellaceae.g.Prevotella.s.Prevotella.intermedia	0.336233	0.179761	0.282165	-0.649408
p.Bacteroidetes.c.Bacteroidia.o.Bacteroidales.f.Prevotellaceae.g.Prevotella.s.Prevotella.histicola	0.706222	0.00174509	0.00278527	-0.642172		p.Bacteroidetes.c.Bacteroidia.o.Bacteroidales.f.Prevotellaceae.g.Prevotella.s.Prevotella.sp.	0.461042	0.00683012	0.0055556	0.286123		p.Fusobacteria.c.Fusobacteriia.o.Fusobacteriales.f.Leptotrichiaceae.g.Leptotrichia.s.Leptotrichia.buccalis	0.337006	0.0151441	0.0666897	-2.11243
p.Firmicutes.c.Clostridia.o.Clostridiales.f.Eubacteriaceae.g.Eubacterium.s.Eubacterium.uc	0.706501	0.0924942	0.0531655	0.797603		p.Proteobacteria.c.Alphaproteobacteria.o.Rhodobacterales.f.Rhodobacteraceae.g.Paracoccus.s.Paracoccus.yeei	0.46256	0.0114664	0.0498116	-2.09474		p.Bacteroidetes.c.Bacteroidia.o.Bacteroidales.f.Prevotellaceae.g.Prevotella.s.Prevotella.sp.oral.taxon.306	0.337281	0.00548726	0.00236754	1.09957
p.Firmicutes.c.Clostridia.o.Clostridiales.f.Clostridiaceae.g.Clostridium.s.Clostridium.sp.1001271st1.H5	0.712109	0.00922129	0.0482418	-2.3734		p.Actinobacteria.c.Coriobacteriia.o.Coriobacteriales.f.Atopobiaceae.g.Olsenella.s.Olsenella.sp.oral.taxon.807	0.46347	0.00355283	0.105468	-4.79532		p.Bacteroidetes.c.Flavobacteriia.o.Flavobacteriales.f.Flavobacteriaceae.g.Capnocytophaga.s.Capnocytophaga.sp.oral.taxon.338	0.337863	0.0059004	0.102213	-4.03379
p.Bacteroidetes.c.Bacteroidia.o.Bacteroidales.f.Bacteroidaceae.g.Bacteroides.s.Bacteroides.sp.2.1.22	0.713663	0.000771374	0.00227506	-1.43607		p.Bacteroidetes.c.Bacteroidia.o.Bacteroidales.f.Prevotellaceae.g.Prevotella.s.Prevotella.sp.CAG.520	0.463631	0.0571596	0.141933	-1.30831		p.Firmicutes.c.Clostridia.o.Clostridiales.f.Lachnospiraceae.g.Eisenbergiella.s.Eisenbergiella.tayi	0.33943	0.00546822	0.00610664	-0.14991
p.Proteobacteria.c.Betaproteobacteria.o.Burkholderiales.f.Burkholderiaceae.g.Burkholderia.s.Burkholderia.sp.Bp9002	0.713663	0.0143304	0.00655186	1.1161		p.Bacteroidetes.c.Bacteroidia.o.Bacteroidales.f.Porphyromonadaceae.g.Porphyromonas.s.Porphyromonas.asaccharolytica	0.466122	0.135926	0.0675299	1.00649		p.Proteobacteria.c.Alphaproteobacteria.o.Rhodobacterales.f.Rhodobacteraceae.g.Rhodobacteraceae.uc.s.Rhodobacteraceae.uc	0.339936	0.0193927	0.037116	-0.923847
p.Firmicutes.c.Clostridia.o.Clostridiales.f.Clostridiales.uc.g.Clostridiales.uc.s.Clostridiales.uc	0.71951	2.6147	2.37694	0.137536		p.Actinobacteria.c.Actinobacteria.o.Corynebacteriales.f.Corynebacteriaceae.g.Corynebacterium.s.Corynebacterium.variabile	0.470488	0.00123992	0.0141297	-3.26673		p.Bacteroidetes.c.Bacteroidia.o.Bacteroidales.f.Prevotellaceae.g.Prevotella.s.Prevotella.copri	0.342776	0.428929	0.195082	1.1352
p.Firmicutes.c.Firmicutes.na.o.Firmicutes.na.f.Firmicutes.na.g.Firmicutes.na.s.Firmicutes.bacterium.CAG.65.45.313	0.720539	0.00204073	0.00875042	-2.04249		p.Proteobacteria.c.Alphaproteobacteria.o.Sphingomonadales.f.Sphingomonadaceae.g.Sphingobium.s.Sphingobium.uc	0.474039	0.0194634	0.00166096	3.36367		p.Firmicutes.c.Clostridia.o.Clostridiales.f.Eubacteriaceae.g.Eubacterium.s.Eubacterium.sp.CAG.202	0.34293	0.0685286	0.00144078	5.25594
p.Actinobacteria.c.Actinobacteria.o.Corynebacteriales.f.Corynebacteriaceae.g.Corynebacterium.s.Corynebacterium.propinquum	0.720973	0.0222258	0.0152548	0.539728		p.Actinobacteria.c.Coriobacteriia.o.Coriobacteriia.uc.f.Coriobacteriia.uc.g.Coriobacteriia.uc.s.Coriobacteriia.uc	0.475324	0.0170099	0.0162764	0.0626337		p.Proteobacteria.c.Acidithiobacillia.o.Acidithiobacillales.f.Acidithiobacillaceae.g.Acidithiobacillus.s.Acidithiobacillus.thiooxidans	0.348151	0.0144877	0.00222504	2.52101
p.Actinobacteria.c.Actinobacteria.o.Micrococcales.f.Micrococcaceae.g.Micrococcus.s.Micrococcus.uc	0.724125	0.108778	0.0537644	1.01517		p.Bacteroidetes.c.Bacteroidia.o.Bacteroidales.f.Rikenellaceae.g.Alistipes.s.Alistipes.finegoldii	0.480502	0.116152	0.233221	-1.0041		p.Fusobacteria.c.Fusobacteriia.o.Fusobacteriales.f.Fusobacteriaceae.g.Fusobacterium.s.Fusobacterium.sp.oral.taxon.203	0.351326	0.00277227	0.00930828	-1.6254
p.Firmicutes.c.Clostridia.o.Clostridiales.f.Oscillospiraceae.g.Oscillibacter.s.Oscillibacter.sp.ER4	0.7331	0.0116047	0.00235009	2.25148		p.Bacteroidetes.c.Bacteroidia.o.Bacteroidales.f.Bacteroidales.uc.g.Bacteroidales.uc.s.Bacteroidales.uc	0.482112	4.9663	3.65873	0.440802		p.Proteobacteria.c.Betaproteobacteria.o.Nitrosomonadales.f.Methylophilaceae.g.Methylotenera.s.Methylotenera.versatilis	0.352053	0.0066202	0.0169725	-1.31188
p.Proteobacteria.c.Betaproteobacteria.o.Burkholderiales.f.Burkholderiaceae.g.Paraburkholderia.s.Paraburkholderia.sacchari	0.739581	0.0448873	0.0215312	1.05605		p.Proteobacteria.c.Betaproteobacteria.o.Burkholderiales.f.Burkholderiaceae.g.Caballeronia.s.Caballeronia.sordidicola	0.486007	0.00882381	0.011638	-0.389549		p.Proteobacteria.c.Alphaproteobacteria.o.Rhizobiales.f.Methylobacteriaceae.g.Methylobacterium.s.Methylobacterium.brachiatum	0.362833	0.0189532	0.00185912	3.12032
p.Proteobacteria.c.Betaproteobacteria.o.Burkholderiales.f.Burkholderiaceae.g.Robbsia.s.Robbsia.sp.DHC34	0.74208	0.01036	0.0297707	-1.51294		p.Proteobacteria.c.Betaproteobacteria.o.Burkholderiales.f.Burkholderiaceae.g.Paraburkholderia.s.Paraburkholderia.caballeronis	0.493102	0.00661779	0.0367832	-2.43011		p.Firmicutes.c.Clostridia.o.Clostridiales.f.Lachnospiraceae.g.Lachnoclostridium.s..Clostridium.asparagiforme	0.362984	0.0120365	0.000281249	4.26843
p.Spirochaetes.c.Spirochaetia.o.Spirochaetales.f.Spirochaetaceae.g.Treponema.s.Treponema.vincentii	0.742863	0.0159073	0.0795784	-2.31473		p.Firmicutes.c.Firmicutes.uc.o.Firmicutes.uc.f.Firmicutes.uc.g.Firmicutes.uc.s.Firmicutes.uc	0.49423	1.22749	1.02639	0.258073		p.Proteobacteria.c.Alphaproteobacteria.o.Rhodobacterales.f.Rhodobacteraceae.g.Paracoccus.s.Paracoccus.uc	0.363583	0.116548	0.170498	-0.547421
p.Proteobacteria.c.Deltaproteobacteria.o.Desulfovibrionales.f.Desulfovibrionaceae.g.Bilophila.s.Bilophila.uc	0.743206	0.0793113	0.0158579	2.31434		p.Firmicutes.c.Clostridia.o.Clostridiales.f.Clostridiales.Family.XIII.Incertae.Sedis.g.Clostridiales.Family.XIII.Incertae.Sedis.na.s..Eubacterium.saphenum	0.498168	0.0239822	0.00403867	2.49705		p.Fusobacteria.c.Fusobacteriia.o.Fusobacteriales.f.Leptotrichiaceae.g.Leptotrichia.s.Leptotrichia.hofstadii	0.365245	0.0666563	0.0704895	-0.0802429
p.Bacteroidetes.c.Bacteroidia.o.Bacteroidales.f.Tannerellaceae.g.Tannerella.s.Tannerella.forsythia	0.746163	0.00677147	0.0087331	-0.361829		p.Proteobacteria.c.Betaproteobacteria.o.Burkholderiales.f.Burkholderiaceae.g.Burkholderia.s.Burkholderia.sp.AU16741	0.498184	0.016087	0.00328844	2.20549		p.Firmicutes.c.Negativicutes.o.Selenomonadales.f.Selenomonadaceae.g.Selenomonas.s.Selenomonas.sp.oral.taxon.126	0.367041	0.00168018	0.0105184	-2.41349
p.Firmicutes.c.Clostridia.o.Clostridiales.f.Clostridiaceae.g.Clostridium.s.Clostridium.perfringens	0.749812	0.021993	0.00662495	1.71449		p.Bacteroidetes.c.Bacteroidia.o.Bacteroidales.f.Prevotellaceae.g.Paraprevotella.s.Paraprevotella.uc	0.503583	0.0378438	0.0339878	0.153946		p.Actinobacteria.c.Actinobacteria.o.Corynebacteriales.f.Corynebacteriaceae.g.Corynebacterium.s.Corynebacterium.genitalium	0.368315	0.0120082	0.00960215	0.312049
p.Proteobacteria.c.Gammaproteobacteria.o.Xanthomonadales.f.Xanthomonadaceae.g.Xanthomonadaceae.na.s.Xanthomonadaceae.bacterium	0.753055	0.00544204	0.00181428	1.52864		p.Firmicutes.c.Bacilli.o.Lactobacillales.f.Streptococcaceae.g.Streptococcus.s.Streptococcus.parasanguinis	0.505332	0.00677766	0.00727157	-0.0979277		p.Proteobacteria.c.Betaproteobacteria.o.Burkholderiales.f.Burkholderiaceae.g.Burkholderia.s.Burkholderia.sp.BDU8	0.368315	0.0116779	0.0115459	0.0159054
p.Proteobacteria.c.Betaproteobacteria.o.Burkholderiales.f.Burkholderiaceae.g.Paraburkholderia.s.Paraburkholderia.sp.BL10I2N1	0.755285	0.0100188	0.0411627	-2.02671		p.Proteobacteria.c.Betaproteobacteria.o.Burkholderiales.f.Burkholderiaceae.g.Burkholderia.s.Burkholderia.plantarii	0.508385	0.026096	0.0315283	-0.270417		p.Actinobacteria.c.Actinobacteria.o.Actinomycetales.f.Actinomycetaceae.g.Actinomyces.s.Actinomyces.sp.ICM47	0.368586	0.0188278	0.0559641	-1.55346
p.Proteobacteria.c.Betaproteobacteria.o.Burkholderiales.f.Burkholderiaceae.g.Ralstonia.s.Ralstonia.solanacearum	0.757154	0.0596483	0.0142815	2.05391		p.Firmicutes.c.Clostridia.o.Clostridiales.f.Clostridiaceae.g.Clostridium.s.Clostridium.sp.CAG.138	0.509673	0.0110891	0.0905307	-3.00056		p.Bacteroidetes.c.Bacteroidia.o.Bacteroidales.f.Prevotellaceae.g.Paraprevotella.s.Paraprevotella.xylaniphila	0.36955	0.00390219	0.00809918	-0.98857
p.Actinobacteria.c.Actinobacteria.o.Corynebacteriales.f.Mycobacteriaceae.g.Mycobacteriaceae.uc.s.Mycobacteriaceae.uc	0.772135	0.0197484	0.0109586	0.843272		p.Firmicutes.c.Clostridia.o.Clostridiales.f.Lachnospiraceae.g.Lachnoclostridium.s..Clostridium.citroniae	0.513431	0.00496056	0.012085	-1.24251		p.Actinobacteria.c.Actinobacteria.o.Micrococcales.f.Micrococcaceae.g.Micrococcus.s.Micrococcus.terreus	0.371084	0.00646829	0.0219644	-1.70872
p.Actinobacteria.c.Actinobacteria.o.Micrococcales.f.Intrasporangiaceae.g.Janibacter.s.Janibacter.indicus	0.774557	0.0148668	0.0208138	-0.48241		p.Firmicutes.c.Bacilli.o.Lactobacillales.f.Streptococcaceae.g.Streptococcus.s.Streptococcus.mitis	0.51548	0.0439431	0.023758	0.880181		p.Firmicutes.c.Bacilli.o.Bacillales.f.Bacillales.na.g.Gemella.s.Gemella.uc	0.371198	0.0244249	0.0308774	-0.333788
p.Bacteroidetes.c.Bacteroidia.o.Bacteroidales.f.Odoribacteraceae.g.Butyricimonas.s.Butyricimonas.uc	0.777641	0.0560433	0.0217865	1.35866		p.Firmicutes.c.Negativicutes.o.Selenomonadales.f.Selenomonadaceae.g.Selenomonas.s.Selenomonas.noxia	0.515611	0.00806671	0.0105113	-0.371588		p.Firmicutes.c.Clostridia.o.Clostridiales.f.Clostridiaceae.g.Clostridium.s.Clostridium.sp.CAG.167	0.376409	0.0151427	0.00144078	3.10434
p.Bacteroidetes.c.Bacteroidia.o.Bacteroidales.f.Bacteroidaceae.g.Bacteroides.s.Bacteroides.fragilis.CAG.47	0.789164	0.00197834	0.0103529	-2.32479		p.Bacteroidetes.c.Bacteroidia.o.Bacteroidia.uc.f.Bacteroidia.uc.g.Bacteroidia.uc.s.Bacteroidia.uc	0.518697	0.00776297	0.0146215	-0.891756		p.Candidatus.Melainabacteria.c.Candidatus.Melainabacteria.na.o.Candidatus.Gastranaerophilales.f.Candidatus.Gastranaerophilales.uc.g.Candidatus.Gastranaerophilales.uc.s.Candidatus.Gastranaerophilales.uc	0.378927	0.0128618	0.0129848	-0.013352
p.Proteobacteria.c.Gammaproteobacteria.o.Gammaproteobacteria.uc.f.Gammaproteobacteria.uc.g.Gammaproteobacteria.uc.s.Gammaproteobacteria.uc	0.79936	0.193998	0.239635	-0.304642		p.Proteobacteria.c.Alphaproteobacteria.o.Rhodospirillales.f.Rhodospirillaceae.g.Azospirillum.s.Azospirillum.sp.51.20	0.520396	0.0120767	0.0140482	-0.213974		p.Firmicutes.c.Bacilli.o.Lactobacillales.f.Streptococcaceae.g.Streptococcus.s.Streptococcus.mutans	0.379273	0.026767	0.00329753	2.89007
p.Actinobacteria.c.Actinobacteria.o.Actinomycetales.f.Actinomycetaceae.g.Actinomyces.s.Actinomyces.sp.oral.taxon.414	0.801671	0.00835888	0.0195319	-1.21368		p.Bacteroidetes.c.Bacteroidia.o.Bacteroidales.f.Bacteroidaceae.g.Bacteroides.s.Bacteroides.caccae.CAG.21	0.521686	0.00812406	0.0199361	-1.2689		p.Bacteroidetes.c.Bacteroidia.o.Bacteroidales.f.Rikenellaceae.g.Alistipes.s.Alistipes.sp.CAG.29	0.37938	0.0141027	0.070729	-2.29712
p.Firmicutes.c.Bacilli.o.Lactobacillales.f.Enterococcaceae.g.Enterococcus.s.Enterococcus.faecalis	0.80567	0.149142	0.188423	-0.337061		p.Firmicutes.c.Clostridia.o.Clostridiales.f.Lachnospiraceae.g.Roseburia.s.Roseburia.inulinivorans	0.523866	0.0237326	0.103455	-2.11221		p.Fusobacteria.c.Fusobacteriia.o.Fusobacteriales.f.Leptotrichiaceae.g.Leptotrichia.s.Leptotrichia.massiliensis	0.38533	0.0196958	0.0367187	-0.886499
p.Bacteroidetes.c.Bacteroidia.o.Bacteroidales.f.Bacteroidales.uc.g.Bacteroidales.uc.s.Bacteroidales.uc	0.808159	3.89387	2.71788	0.518705		p.Bacteroidetes.c.Bacteroidia.o.Bacteroidales.f.Tannerellaceae.g.Parabacteroides.s.Parabacteroides.sp.CAG.409	0.52495	0.0166932	0.0151841	0.13455		p.Proteobacteria.c.Deltaproteobacteria.o.Desulfovibrionales.f.Desulfovibrionaceae.g.Desulfovibrionaceae.na.s.Desulfovibrionaceae.bacterium	0.385788	0.00216324	0.014581	-2.56493
p.Spirochaetes.c.Spirochaetia.o.Spirochaetales.f.Spirochaetaceae.g.Treponema.s.Treponema.medium	0.808478	0.0213262	0.0555737	-1.3772		p.Actinobacteria.c.Actinobacteria.o.Actinomycetales.f.Actinomycetaceae.g.Actinomycetaceae.uc.s.Actinomycetaceae.uc	0.52877	0.0672216	0.0911728	-0.438246		p.Bacteroidetes.c.Bacteroidia.o.Bacteroidales.f.Prevotellaceae.g.Prevotella.s.Prevotella.nigrescens	0.386128	0.00990323	0.247969	-4.59641
p.Firmicutes.c.Clostridia.o.Clostridia.na.f.Clostridia.na.g.Clostridia.na.s.Clostridia.bacterium	0.811626	0.073068	0.051404	0.506443		p.Bacteroidetes.c.Bacteroidia.o.Bacteroidales.f.Bacteroidaceae.g.Bacteroides.s.Bacteroides.sp.CAG.144	0.530174	0.0184668	0.0168694	0.12867		p.Firmicutes.c.Clostridia.o.Clostridiales.f.Clostridiaceae.g.Clostridium.s.Clostridium.perfringens	0.387249	0.00401155	0.0145484	-1.76942
p.Spirochaetes.c.Spirochaetia.o.Spirochaetales.f.Spirochaetaceae.g.Treponema.s.Treponema.sp.OMZ.838	0.825934	0.0274799	0.0481744	-0.807415		p.Firmicutes.c.Bacilli.o.Lactobacillales.f.Lactobacillaceae.g.Lactobacillus.s.Lactobacillus.uc	0.534857	0.0341423	0.010586	1.66584		p.Firmicutes.c.Clostridia.o.Clostridiales.f.Eubacteriaceae.g.Eubacterium.s.Eubacterium.sp.OM08.24	0.388548	0.0126462	0.00144078	2.85105
p.Bacteroidetes.c.Bacteroidia.o.Bacteroidales.f.Prevotellaceae.g.Prevotella.s.Prevotella.stercorea	0.829631	0.152916	0.230812	-0.593627		p.Bacteroidetes.c.Bacteroidia.o.Bacteroidales.f.Prevotellaceae.g.Prevotella.s.Prevotella.melaninogenica	0.538432	0.0152989	0.00401593	1.86475		p.Firmicutes.c.Clostridia.o.Clostridiales.f.Clostridiaceae.g.Clostridium.s.Clostridium.sp.CAG.343	0.388622	0.00460943	0.019152	-1.97275
p.Actinobacteria.c.Actinobacteria.o.Corynebacteriales.f.Corynebacteriaceae.g.Corynebacterium.s.Corynebacterium.matruchotii	0.83359	0.0150016	0.0365392	-1.27812		p.Firmicutes.c.Clostridia.o.Clostridiales.f.Ruminococcaceae.g.Ruminococcaceae.na.s.Ruminococcaceae.bacterium.TF06.43	0.539473	0.00183262	0.0029132	-0.601894		p.Fusobacteria.c.Fusobacteriia.o.Fusobacteriales.f.Leptotrichiaceae.g.Leptotrichia.s.Leptotrichia.sp.oral.taxon.225	0.39395	0.00922537	0.0220168	-1.22292
p.Proteobacteria.c.Gammaproteobacteria.o.Enterobacterales.f.Enterobacteriaceae.g.Klebsiella.s.Klebsiella.pneumoniae	0.83772	0.0713046	0.101178	-0.504178		p.Firmicutes.c.Clostridia.o.Clostridiales.f.Ruminococcaceae.g.Ruminococcaceae.na.s.Ruminococcaceae.bacterium	0.542681	0.0127837	0.00778066	0.698341		p.Bacteroidetes.c.Flavobacteriia.o.Flavobacteriales.f.Flavobacteriaceae.g.Empedobacter.s.Empedobacter.falsenii	0.395604	0.0152453	0.00639966	1.20676
p.Actinobacteria.c.Actinobacteria.o.Propionibacteriales.f.Propionibacteriaceae.g.Propionibacterium.s.Propionibacterium.acidifaciens	0.838241	0.00911716	0.214223	-4.5378		p.Bacteroidetes.c.Bacteroidia.o.Bacteroidales.f.Porphyromonadaceae.g.Porphyromonas.s.Porphyromonas.uc	0.544229	0.058321	0.026075	1.15361		p.Firmicutes.c.Bacilli.o.Lactobacillales.f.Streptococcaceae.g.Lactococcus.s.Lactococcus.lactis	0.397442	0.0168173	0.0105708	0.652002
p.Firmicutes.c.Clostridia.o.Clostridiales.f.Clostridiaceae.g.Clostridium.s.Clostridium.sp.CAG.138	0.841547	0.101477	0.128447	-0.33969		p.Proteobacteria.c.Deltaproteobacteria.o.Desulfovibrionales.f.Desulfovibrionaceae.g.Desulfovibrio.s.Desulfovibrio.uc	0.545244	0.0312839	0.0409637	-0.386173		p.Bacteroidetes.c.Bacteroidia.o.Bacteroidales.f.Prevotellaceae.g.Prevotella.s.Prevotella.bivia	0.401318	0.0096453	0.00736669	0.372752
p.Proteobacteria.c.Betaproteobacteria.o.Burkholderiales.f.Burkholderiaceae.g.Burkholderia.s.Burkholderia.anthina	0.861966	0.0234459	0.0391492	-0.736941		p.Actinobacteria.c.Actinobacteria.o.Actinomycetales.f.Actinomycetaceae.g.Schaalia.s.Schaalia.odontolytica	0.546289	0.0277851	0.00459179	2.53249		p.Bacteroidetes.c.Bacteroidia.o.Bacteroidales.f.Prevotellaceae.g.Prevotella.s.Prevotella.timonensis	0.403682	0.00580805	0.00997564	-0.744544
p.Firmicutes.c.Bacilli.o.Bacillales.f.Staphylococcaceae.g.Staphylococcus.s.Staphylococcus.hominis	0.864084	0.064987	0.0679967	-0.0652072		p.Firmicutes.c.Bacilli.o.Bacillales.f.Bacillales.na.g.Gemella.s.Gemella.morbillorum	0.553099	0.135835	0.0332356	2.02275		p.Firmicutes.c.Clostridia.o.Clostridiales.f.Clostridiaceae.g.Clostridium.s.Clostridium.sp.CAG.273	0.404019	0.0118945	0.00340024	1.70386
p.Actinobacteria.c.Actinobacteria.o.Micrococcales.f.Micrococcales.uc.g.Micrococcales.uc.s.Micrococcales.uc	0.869025	0.0617033	0.0753264	-0.287343		p.Firmicutes.c.Clostridia.o.Clostridiales.f.Ruminococcaceae.g.Ruminococcaceae.na.s..Eubacterium.siraeum	0.554342	0.00993212	0.00313464	1.58765		p.Firmicutes.c.Negativicutes.o.Acidaminococcales.f.Acidaminococcaceae.g.Phascolarctobacterium.s.Phascolarctobacterium.uc	0.406648	0.0110209	0.0209554	-0.905159
p.Proteobacteria.c.Alphaproteobacteria.o.Rhodobacterales.f.Rhodobacteraceae.g.Rhodobacteraceae.uc.s.Rhodobacteraceae.uc	0.871774	0.0827623	0.0134894	2.60733		p.Proteobacteria.c.Alphaproteobacteria.o.Rhodobacterales.f.Rhodobacteraceae.g.Rhodobacteraceae.uc.s.Rhodobacteraceae.uc	0.55533	0.0678687	0.0260571	1.37245		p.Firmicutes.c.Clostridia.o.Clostridiales.f.Clostridiales.Family.XIII.Incertae.Sedis.g.Mogibacterium.s.Mogibacterium.uc	0.408979	0.00414793	0.00275841	0.531354
p.Firmicutes.c.Bacilli.o.Lactobacillales.f.Streptococcaceae.g.Streptococcus.s.Streptococcus.parasanguinis	0.876816	0.0440556	0.00378429	3.50345		p.Proteobacteria.c.Alphaproteobacteria.o.Rhizobiales.f.Aurantimonadaceae.g.Aureimonas.s.Aureimonas.altamirensis	0.55647	0.0242043	0.0176228	0.452221		p.Bacteroidetes.c.Bacteroidia.o.Bacteroidales.f.Odoribacteraceae.g.Odoribacter.s.Odoribacter.uc	0.409146	0.286116	0.57049	-0.994694
p.Bacteroidetes.c.Bacteroidia.o.Bacteroidales.f.Prevotellaceae.g.Prevotella.s.Prevotella.pleuritidis	0.883042	0.00374405	0.00441577	-0.231778		p.Firmicutes.c.Clostridia.o.Clostridiales.f.Clostridiales.na.g.Clostridiales.na.s.Clostridiales.bacterium	0.55672	0.0263198	0.00824079	1.64528		p.Firmicutes.c.Clostridia.o.Clostridiales.f.Ruminococcaceae.g.Subdoligranulum.s.Subdoligranulum.sp.60.17	0.410353	0.0107874	0.0016401	2.47733
p.Firmicutes.c.Bacilli.o.Lactobacillales.f.Streptococcaceae.g.Streptococcus.s.Streptococcus.salivarius	0.884252	0.00962265	0.00893176	0.106227		p.Fusobacteria.c.Fusobacteriia.o.Fusobacteriales.f.Leptotrichiaceae.g.Leptotrichia.s.Leptotrichia.sp.oral.taxon.879	0.566193	0.0199244	0.0270987	-0.43886		p.Firmicutes.c.Clostridia.o.Clostridiales.f.Clostridiales.uc.g.Clostridiales.uc.s.Clostridiales.uc	0.413245	2.55993	1.8443	0.472949
p.Proteobacteria.c.Deltaproteobacteria.o.Desulfovibrionales.f.Desulfovibrionaceae.g.Bilophila.s.Bilophila.wadsworthia	0.884325	0.046453	0.00797606	2.52566		p.Proteobacteria.c.Gammaproteobacteria.o.Pseudomonadales.f.Pseudomonadaceae.g.Pseudomonas.s.Pseudomonas.aeruginosa	0.572223	0.0826412	0.109349	-0.402919		p.Proteobacteria.c.Betaproteobacteria.o.Burkholderiales.f.Burkholderiaceae.g.Paraburkholderia.s.Paraburkholderia.sp.NEAU.SY24	0.414746	0.0109662	0.00408533	1.34889
p.Firmicutes.c.Tissierellia.o.Tissierellales.f.Peptoniphilaceae.g.Anaerococcus.s.Anaerococcus.octavius	0.886524	0.00695001	0.00728664	-0.067199		p.Proteobacteria.c.Betaproteobacteria.o.Burkholderiales.f.Burkholderiaceae.g.Paraburkholderia.s.Paraburkholderia.sp.SOS3	0.577787	0.0274625	0.0113547	1.2555		p.Actinobacteria.c.Actinobacteria.o.Propionibacteriales.f.Propionibacteriaceae.g.Cutibacterium.s..Propionibacterium.namnetense	0.41711	0.0152587	0.0247046	-0.682299
p.Actinobacteria.c.Actinobacteria.o.Actinomycetales.f.Actinomycetaceae.g.Actinomyces.s.Actinomyces.dentalis	0.897869	0.0265246	0.10873	-2.03083		p.Proteobacteria.c.Betaproteobacteria.o.Burkholderiales.f.Burkholderiaceae.g.Burkholderia.s.Burkholderia.sp.IDO3	0.581262	0.0245863	0.00514212	2.20256		p.Bacteroidetes.c.Bacteroidia.o.Bacteroidales.f.Porphyromonadaceae.g.Porphyromonas.s.Porphyromonas.asaccharolytica	0.41809	0.00403655	0.0428425	-3.29605
p.Proteobacteria.c.Alphaproteobacteria.o.Rhodospirillales.f.Rhodospirillaceae.g.Azospirillum.s.Azospirillum.sp.CAG.239	0.903143	0.089205	0.0556794	0.678911		p.Proteobacteria.c.Alphaproteobacteria.o.Rhodobacterales.f.Rhodobacteraceae.g.Paracoccus.s.Paracoccus.salipaludis	0.587421	0.0254305	0.0165456	0.612454		p.Actinobacteria.c.Actinobacteria.o.Micrococcales.f.Dermacoccaceae.g.Kytococcus.s.Kytococcus.sedentarius	0.419436	0.0123252	0.00770948	0.652461
p.Actinobacteria.c.Actinobacteria.o.Actinomycetales.f.Actinomycetaceae.g.Actinomyces.s.Actinomyces.oris	0.920043	0.0287605	0.0387114	-0.427258		p.Firmicutes.c.Tissierellia.o.Tissierellales.f.Peptoniphilaceae.g.Finegoldia.s.Finegoldia.magna	0.590985	0.0303736	0.0154263	0.965855		p.Firmicutes.c.Clostridia.o.Clostridiales.f.Ruminococcaceae.g.Subdoligranulum.s.Subdoligranulum.variabile	0.422109	0.00771898	0.00481629	0.642046
p.Firmicutes.c.Clostridia.o.Clostridiales.f.Lachnospiraceae.g.Lachnospiraceae.na.s..Eubacterium.rectale	0.928826	0.047953	0.0320216	0.580932		p.Actinobacteria.c.Actinobacteria.o.Corynebacteriales.f.Corynebacteriaceae.g.Corynebacterium.s.Corynebacterium.appendicis	0.591443	0.0529387	0.011306	2.20202		p.Proteobacteria.c.Alphaproteobacteria.o.Rhodobacterales.f.Rhodobacteraceae.g.Paracoccus.s.Paracoccus.sanguinis	0.422684	0.00867446	0.0102335	-0.229615
p.Firmicutes.c.Clostridia.o.Clostridiales.f.Ruminococcaceae.g.Anaerotruncus.s.Anaerotruncus.colihominis	0.928932	0.0226312	0.043913	-0.952943		p.Firmicutes.c.Clostridia.o.Clostridiales.f.Ruminococcaceae.g.Anaerotruncus.s.Anaerotruncus.massiliensis	0.593968	0.0757966	0.0141337	2.40208		p.Actinobacteria.c.Actinobacteria.o.Propionibacteriales.f.Propionibacteriaceae.g.Propionibacterium.s.Propionibacterium.sp.434.HC2	0.425062	0.00694408	0.00481712	0.496381
p.Proteobacteria.c.Gammaproteobacteria.o.Enterobacterales.f.Enterobacterales.uc.g.Enterobacterales.uc.s.Enterobacterales.uc	0.929883	0.125465	0.138841	-0.146032		p.Proteobacteria.c.Betaproteobacteria.o.Neisseriales.f.Neisseriaceae.g.Neisseriaceae.uc.s.Neisseriaceae.uc	0.595918	0.0397859	0.0206677	0.936421		p.Proteobacteria.c.Alphaproteobacteria.o.Sphingomonadales.f.Sphingomonadaceae.g.Novosphingobium.s.Novosphingobium.sp.SCN.66.18	0.42584	0.0229236	0.000281249	5.1777
p.Bacteroidetes.c.Bacteroidia.o.Bacteroidales.f.Bacteroidaceae.g.Bacteroides.s.Bacteroides.sp.HPS0048	0.930067	0.018074	0.0226007	-0.3207		p.Actinobacteria.c.Actinobacteria.o.Micrococcales.f.Brevibacteriaceae.g.Brevibacterium.s.Brevibacterium.uc	0.597488	0.0653209	0.0172767	1.90322		p.Bacteroidetes.c.Bacteroidia.o.Bacteroidales.f.Bacteroidaceae.g.Bacteroides.s.Bacteroides.thetaiotaomicron	0.433589	0.402106	0.305877	0.394215
p.Proteobacteria.c.Alphaproteobacteria.o.Rhodospirillales.f.Rhodospirillaceae.g.Azospirillum.s.Azospirillum.sp.51.20	0.930878	0.0899011	0.122515	-0.446082		p.Firmicutes.c.Clostridia.o.Clostridiales.f.Lachnospiraceae.g.Coprococcus.s.Coprococcus.uc	0.598045	0.0106028	0.0415003	-1.94327		p.Proteobacteria.c.Betaproteobacteria.o.Burkholderiales.f.Burkholderiaceae.g.Burkholderia.s.Burkholderia.catarinensis	0.433788	0.0146686	0.0209481	-0.503632
p.Actinobacteria.c.Actinobacteria.o.Propionibacteriales.f.Propionibacteriaceae.g.Propionibacterium.s.Propionibacterium.uc	0.935409	0.025258	0.0368106	-0.541413		p.Actinobacteria.c.Actinobacteria.o.Corynebacteriales.f.Mycobacteriaceae.g.Mycobacteroides.s.Mycobacteroides.salmoniphilum	0.600727	0.00598893	0.0348314	-2.49046		p.Bacteroidetes.c.Bacteroidia.o.Bacteroidales.f.Prevotellaceae.g.Prevotella.s.Prevotella.sp.CAG.604	0.435321	0.0330808	0.00701146	2.18127
p.Actinobacteria.c.Actinobacteria.o.Propionibacteriales.f.Propionibacteriaceae.g.Cutibacterium.s.Cutibacterium.granulosum	0.945164	0.0397889	0.0322525	0.302026		p.Proteobacteria.c.Gammaproteobacteria.o.Alteromonadales.f.Pseudoalteromonadaceae.g.Pseudoalteromonas.s.Pseudoalteromonas.uc	0.60939	0.0241879	0.0255829	-0.080074		p.Actinobacteria.c.Actinobacteria.o.Actinomycetales.f.Actinomycetaceae.g.Actinomyces.s.Actinomyces.gerencseriae	0.436476	0.00130244	0.120533	-6.18249
p.Proteobacteria.c.Gammaproteobacteria.o.Enterobacterales.f.Enterobacteriaceae.g.Enterobacteriaceae.uc.s.Enterobacteriaceae.uc	0.948079	0.352036	0.563869	-0.679469		p.Bacteroidetes.c.Bacteroidia.o.Bacteroidales.f.Porphyromonadaceae.g.Porphyromonas.s.Porphyromonas.gingivalis	0.611471	0.0357857	0.014539	1.28464		p.Firmicutes.c.Clostridia.o.Clostridiales.f.Clostridiaceae.g.Clostridium.s.Clostridium.sp.AT4	0.439928	0.0248328	0.0847348	-1.75597
p.Bacteroidetes.c.Flavobacteriia.o.Flavobacteriales.f.Flavobacteriaceae.g.Capnocytophaga.s.Capnocytophaga.uc	0.955533	0.0254563	0.0305169	-0.260558		p.Firmicutes.c.Bacilli.o.Lactobacillales.f.Carnobacteriaceae.g.Dolosigranulum.s.Dolosigranulum.pigrum	0.619427	0.0205698	0.0251439	-0.286467		p.Proteobacteria.c.Gammaproteobacteria.o.Enterobacterales.f.Enterobacteriaceae.g.Escherichia.s.Escherichia.coli	0.443762	0.11109	0.201263	-0.855251
[truncated: 249 more rows]

## Sheet: Table S4 RA_functions.127
Supplementary Table S4. Relative abundance, of the functions annotated identified globally in all samples, tissue, gender, tissue plus mutation, tumor location, type of tumor, and grade of differentiation using the paired samples with the same number of read per sample (n=127), as well as paired plus unpaired samples (n=127)
[truncated: 4,817 more rows]
[truncated: 6 more columns]

[truncated: 1 more sheets: Table S5 ANCOMII funtions KEGG]
